# Supplementary material for: Trachymolgus purpureus sp. n., an armored snout mite (Acari, Bdellidae) from the Ozark highlands: morphology, development, and key to Trachymolgus Berlese
Source: Zookeys. 2011 Aug 26;(125):1–34. doi: 10.3897/zookeys.125.1875 (PMC3185366; doi:10.3897/zookeys.125.1875)
Supplement: XML Treatment for Trachymolgus purpureus [file zookeys.125.1875-treatment1.xml]

<!DOCTYPE tp:taxon-treatment
  PUBLIC "-//TaxonX//DTD Taxonomic Treatment Publishing DTD v0 20100105//EN" "tax-treatment-NSO.dtd">
<tp:taxon-treatment xmlns:tp="http://www.plazi.org/taxpub"><tp:treatment-meta><mixed-citation publication-type="journal"><person-group><name><surname>Fisher</surname><given-names>J. Ray</given-names></name><name><surname>Skvarla</surname><given-names>Michael J.</given-names></name><name><surname>Bauchan</surname><given-names>Gary R.</given-names></name><name><surname>Ochoa</surname><given-names>Ronald</given-names></name><name><surname>Dowling</surname><given-names>Ashley P.G.</given-names></name></person-group><article-title><italic>Trachymolgus purpureus</italic> sp. n., an armored snout mite (Acari, Bdellidae) from the Ozark highlands: morphology, development, and key to <italic>Trachymolgus</italic> Berlese</article-title><source>Zookeys</source><day>26</day><month>8</month><year>2011</year><volume>2011</volume><issue>125</issue><fpage>1</fpage><lpage>34</lpage><pub-id pub-id-type="doi">10.3897/zookeys.125.1875</pub-id></mixed-citation></tp:treatment-meta><tp:nomenclature><tp:taxon-name>
                        <tp:taxon-name-part taxon-name-part-type="genus">Trachymolgus</tp:taxon-name-part>
                        <tp:taxon-name-part taxon-name-part-type="species">purpureus</tp:taxon-name-part>
                        <object-id xmlns:xlink="http://www.w3.org/1999/xlink" xlink:type="simple">urn:lsid:zoobank.org:act:E0FAE922-2B81-4FB5-8D50-CE0F93517CD2</object-id>
                        <object-id xmlns:xlink="http://www.w3.org/1999/xlink" xlink:type="simple">http://species-id.net/wiki/Trachymolgus_purpureus</object-id>
                    </tp:taxon-name><tp:taxon-authority>Fisher &amp; Dowling</tp:taxon-authority><tp:taxon-status xmlns:xlink="http://www.w3.org/1999/xlink" xlink:type="simple">sp. n.</tp:taxon-status></tp:nomenclature><tp:treatment-sec sec-type="Diagnosis"><title>Diagnosis.</title><p><italic><tp:taxon-name>Trachymolgus purpureus</tp:taxon-name></italic> sp. n. is heavily armored with distinctive integument characteristic of <italic><tp:taxon-name>Trachymolgus</tp:taxon-name></italic> (<xref ref-type="fig" rid="F1">Figs 1</xref>–<xref ref-type="fig" rid="F2">2</xref>). Like <italic><tp:taxon-name>Trachymolgus jesusi</tp:taxon-name></italic>, the integument is dark purple, whereas <italic><tp:taxon-name>Trachymolgus nigerrimus</tp:taxon-name></italic> was described as black. Like <italic><tp:taxon-name>Trachymolgus jesusi</tp:taxon-name></italic> and <italic><tp:taxon-name>Trachymolgus nigerrimus</tp:taxon-name></italic>, there are two teeth on the fixed cheliceral digit. Like <italic><tp:taxon-name>Trachymolgus nigerrimus</tp:taxon-name></italic>, <italic><tp:taxon-name>Trachymolgus purpureus</tp:taxon-name></italic> has one tooth on the movable digit (<italic><tp:taxon-name>Trachymolgus jesusi</tp:taxon-name></italic> have three) and a serrated edge proximal to the tooth (undescribed in other species). All stages have two pairs of eyes, unlike the larva, proto- and deutonymphs of <italic><tp:taxon-name>Trachymolgus jesusi</tp:taxon-name></italic>, which lack eyes (tritonymphs and adults have two pairs). <italic><tp:taxon-name>Trachymolgus purpureus</tp:taxon-name></italic> pedipalpal basi- and telofemora are only fused dorsally. <italic><tp:taxon-name>Trachymolgus jesusi</tp:taxon-name></italic> pedipalp femora are completely fused, whereas <italic><tp:taxon-name>Trachymolgus nigerrimus</tp:taxon-name></italic> are completely divided. <italic><tp:taxon-name>Trachymolgus purpureus</tp:taxon-name></italic>, like other <italic><tp:taxon-name>Trachymolgus</tp:taxon-name></italic>,have undivided femora on legs I-II (femora III-IV are divided). All other <tp:taxon-name>Bdellidae</tp:taxon-name> have divided femora on all legs. <italic><tp:taxon-name>Trachymolgus jesusi</tp:taxon-name></italic> is the only bdellid reported to have undivided femora on legs II and III. The ontogeny of <italic><tp:taxon-name>Trachymolgus purpureus</tp:taxon-name></italic> differs markedly from that described for <italic><tp:taxon-name>Trachymolgus jesusi</tp:taxon-name></italic>, the only other species where ontogeny was investigated. Finally, there are many chaetotaxic differences on the appendages and venter between <italic><tp:taxon-name>Trachymolgus purpureus</tp:taxon-name></italic> and <italic><tp:taxon-name>Trachymolgus jesusi</tp:taxon-name></italic>. Most chaetotaxy of <italic><tp:taxon-name>Trachymolgus nigerrimus</tp:taxon-name></italic> remain to be investigated. See Remarks for discussion of <italic><tp:taxon-name>Trachymolgus recki</tp:taxon-name></italic>.
                    </p></tp:treatment-sec><tp:treatment-sec sec-type="Description"><sec sec-type="Imago description"><title>Imago description.</title><p>Females and males similar, except for genitalia, size, and chaetotaxic differences noted in <xref ref-type="table" rid="T1">Table 1</xref>. Color dark purple; occasionally immatures and adults were collected from the Buffalo National River (Arkansas) with an internally <!--PageBreak-->green coloration, which rendered the normally purple mite teal; teal specimens returned to purple after a few days in 95% ethanol, and were indistinguishable from normal specimens when slide-mounted (we also collected <italic><tp:taxon-name>Penthaleus</tp:taxon-name></italic>, a normally black to dark blue mite, from the same habitat exhibiting green internal coloration). Integument divided into heavily armored sclerites with foveolate sculpturing (<xref ref-type="fig" rid="F2">Fig. 2a</xref>). The foveolate indentions (foveolae) are bordered with pits (<xref ref-type="fig" rid="F2">Fig. 2b</xref>). Measurements in <xref ref-type="table" rid="T2">Tables 2</xref><xref ref-type="table" rid="T3"/><xref ref-type="table" rid="T4"/><xref ref-type="table" rid="T5">–5</xref>.<!--PageBreak-->
                    </p><table-wrap position="float" orientation="portrait" id="T1"><label>Table 1.</label><caption><p>Leg chaetotaxy. Female (♀), male (♂), tritonymph (3N), deutonymph (2N), protonymph (1N), larva (L), pedipalp (Pp), legs I-IV (I-IV). Numbers represent setal counts for barbulate setae (undesignated), solenidia (s), and trichobothria (tr). Male setal counts that are not different from the female are denoted with an asterisk (*). Absent characters are denoted with a dash (-). Fused segments are denoted by fused cells. Numbers in parentheses denote occurrences of two solenidia on tarsus II in some specimens.</p></caption><table><tbody><tr><th rowspan="1" colspan="1">Stage</th><th rowspan="1" colspan="1"/><th rowspan="1" colspan="1">Coxa</th><th rowspan="1" colspan="1">Trochanter</th><th rowspan="1" colspan="1">Basifemur</th><th rowspan="1" colspan="1">Telofemur</th><th rowspan="1" colspan="1">Genu</th><th rowspan="1" colspan="1">Tibia</th><th rowspan="1" colspan="1">Tarsus</th></tr><tr><td rowspan="5" colspan="1">♀</td><td rowspan="1" colspan="1">Pp</td><td rowspan="1" colspan="1">-</td><td rowspan="1" colspan="1">0</td><td rowspan="1" colspan="2">8</td><td rowspan="1" colspan="1">4</td><td rowspan="1" colspan="2">4; 1s</td></tr><tr><td rowspan="1" colspan="1">I</td><td rowspan="1" colspan="1">7</td><td rowspan="1" colspan="1">2</td><td rowspan="1" colspan="2">18</td><td rowspan="1" colspan="1">4; 2s</td><td rowspan="1" colspan="1">8; 2s; 1tr</td><td rowspan="1" colspan="1">28; 5s</td></tr><tr><td rowspan="1" colspan="1">II</td><td rowspan="1" colspan="1">7</td><td rowspan="1" colspan="1">2</td><td rowspan="1" colspan="2">20</td><td rowspan="1" colspan="1">4; 1s</td><td rowspan="1" colspan="1">9; 1s</td><td rowspan="1" colspan="1">26; 1(2)s</td></tr><tr><td rowspan="1" colspan="1">III</td><td rowspan="1" colspan="1">9</td><td rowspan="1" colspan="1">2</td><td rowspan="1" colspan="1">10</td><td rowspan="1" colspan="1">10</td><td rowspan="1" colspan="1">5; 1s</td><td rowspan="1" colspan="1">9; 1s</td><td rowspan="1" colspan="1">24; 1tr</td></tr><tr><td rowspan="1" colspan="1">IV</td><td rowspan="1" colspan="1">8</td><td rowspan="1" colspan="1">2</td><td rowspan="1" colspan="1">10</td><td rowspan="1" colspan="1">10</td><td rowspan="1" colspan="1">5; 1s</td><td rowspan="1" colspan="1">9; 1tr</td><td rowspan="1" colspan="1">21; 1s</td></tr><tr><td rowspan="5" colspan="1">♂</td><td rowspan="1" colspan="1">Pp</td><td rowspan="1" colspan="1">-</td><td rowspan="1" colspan="1">*</td><td rowspan="1" colspan="2">*</td><td rowspan="1" colspan="1">*</td><td rowspan="1" colspan="2">*</td></tr><tr><td rowspan="1" colspan="1">I</td><td rowspan="1" colspan="1">6</td><td rowspan="1" colspan="1">*</td><td rowspan="1" colspan="2">*</td><td rowspan="1" colspan="1">*</td><td rowspan="1" colspan="1">*</td><td rowspan="1" colspan="1">*</td></tr><tr><td rowspan="1" colspan="1">II</td><td rowspan="1" colspan="1">6</td><td rowspan="1" colspan="1">*</td><td rowspan="1" colspan="2">*</td><td rowspan="1" colspan="1">*</td><td rowspan="1" colspan="1">*</td><td rowspan="1" colspan="1">*</td></tr><tr><td rowspan="1" colspan="1">III</td><td rowspan="1" colspan="1">6</td><td rowspan="1" colspan="1">*</td><td rowspan="1" colspan="1">*</td><td rowspan="1" colspan="1">*</td><td rowspan="1" colspan="1">*</td><td rowspan="1" colspan="1">*</td><td rowspan="1" colspan="1">*</td></tr><tr><td rowspan="1" colspan="1">IV</td><td rowspan="1" colspan="1">10</td><td rowspan="1" colspan="1">*</td><td rowspan="1" colspan="1">*</td><td rowspan="1" colspan="1">*</td><td rowspan="1" colspan="1">*</td><td rowspan="1" colspan="1">*</td><td rowspan="1" colspan="1">*</td></tr><tr><td rowspan="5" colspan="1">3 N</td><td rowspan="1" colspan="1">Pp</td><td rowspan="1" colspan="1">-</td><td rowspan="1" colspan="1">0</td><td rowspan="1" colspan="2">6</td><td rowspan="1" colspan="1">4</td><td rowspan="1" colspan="2">4; 1s</td></tr><tr><td rowspan="1" colspan="1">I</td><td rowspan="1" colspan="1">4</td><td rowspan="1" colspan="1">2</td><td rowspan="1" colspan="2">18</td><td rowspan="1" colspan="1">4; 2s</td><td rowspan="1" colspan="1">8; 2s; 1tr</td><td rowspan="1" colspan="1">24; 5s</td></tr><tr><td rowspan="1" colspan="1">II</td><td rowspan="1" colspan="1">4</td><td rowspan="1" colspan="1">2</td><td rowspan="1" colspan="2">18</td><td rowspan="1" colspan="1">4; 1s</td><td rowspan="1" colspan="1">8; 1s</td><td rowspan="1" colspan="1">22; 1s</td></tr><tr><td rowspan="1" colspan="1">III</td><td rowspan="1" colspan="1">4</td><td rowspan="1" colspan="1">2</td><td rowspan="1" colspan="1">9</td><td rowspan="1" colspan="1">9</td><td rowspan="1" colspan="1">4; 1s</td><td rowspan="1" colspan="1">9; 1s</td><td rowspan="1" colspan="1">20; 1tr</td></tr><tr><td rowspan="1" colspan="1">IV</td><td rowspan="1" colspan="1">3</td><td rowspan="1" colspan="1">1</td><td rowspan="1" colspan="1">6</td><td rowspan="1" colspan="1">7</td><td rowspan="1" colspan="1">4; 1s</td><td rowspan="1" colspan="1">8; 1tr</td><td rowspan="1" colspan="1">19; 1s</td></tr><tr><td rowspan="5" colspan="1">2 N</td><td rowspan="1" colspan="1">Pp</td><td rowspan="1" colspan="1">-</td><td rowspan="1" colspan="1">0</td><td rowspan="1" colspan="2">4-5</td><td rowspan="1" colspan="1">4</td><td rowspan="1" colspan="2">4; 1s</td></tr><tr><td rowspan="1" colspan="1">I</td><td rowspan="1" colspan="1">4</td><td rowspan="1" colspan="1">1</td><td rowspan="1" colspan="2">12</td><td rowspan="1" colspan="1">4; 2s</td><td rowspan="1" colspan="1">7; 2s; 1tr</td><td rowspan="1" colspan="1">20; 5s</td></tr><tr><td rowspan="1" colspan="1">II</td><td rowspan="1" colspan="1">2</td><td rowspan="1" colspan="1">1</td><td rowspan="1" colspan="2">11</td><td rowspan="1" colspan="1">4; 1s</td><td rowspan="1" colspan="1">6; 1s</td><td rowspan="1" colspan="1">18; 1(2)s</td></tr><tr><td rowspan="1" colspan="1">III</td><td rowspan="1" colspan="1">4</td><td rowspan="1" colspan="1">1</td><td rowspan="1" colspan="1">6</td><td rowspan="1" colspan="1">6</td><td rowspan="1" colspan="1">4; 1s</td><td rowspan="1" colspan="1">6; 1s</td><td rowspan="1" colspan="1">16; 1tr</td></tr><tr><td rowspan="1" colspan="1">IV</td><td rowspan="1" colspan="1">2</td><td rowspan="1" colspan="1">1</td><td rowspan="1" colspan="1">2</td><td rowspan="1" colspan="1">4</td><td rowspan="1" colspan="1">4; 1s</td><td rowspan="1" colspan="1">6; 1tr</td><td rowspan="1" colspan="1">15; 1s</td></tr><tr><td rowspan="5" colspan="1">1 N</td><td rowspan="1" colspan="1">Pp</td><td rowspan="1" colspan="1">-</td><td rowspan="1" colspan="1">0</td><td rowspan="1" colspan="2">4</td><td rowspan="1" colspan="1">4</td><td rowspan="1" colspan="2">4; 1s</td></tr><tr><td rowspan="1" colspan="1">I</td><td rowspan="1" colspan="1">2</td><td rowspan="1" colspan="1">1</td><td rowspan="1" colspan="2">7</td><td rowspan="1" colspan="1">4; 2s</td><td rowspan="1" colspan="1">5; 2s</td><td rowspan="1" colspan="1">18; 4s</td></tr><tr><td rowspan="1" colspan="1">II</td><td rowspan="1" colspan="1">1</td><td rowspan="1" colspan="1">1</td><td rowspan="1" colspan="2">6</td><td rowspan="1" colspan="1">4; 1s</td><td rowspan="1" colspan="1">5; 1s</td><td rowspan="1" colspan="1">16; 1s</td></tr><tr><td rowspan="1" colspan="1">III</td><td rowspan="1" colspan="1">1</td><td rowspan="1" colspan="1">1</td><td rowspan="1" colspan="1">1</td><td rowspan="1" colspan="1">4</td><td rowspan="1" colspan="1">4; 1s</td><td rowspan="1" colspan="1">5; 1s</td><td rowspan="1" colspan="1">12; 1tr</td></tr><tr><td rowspan="1" colspan="1">IV</td><td rowspan="1" colspan="1">0</td><td rowspan="1" colspan="1">0</td><td rowspan="1" colspan="2">0</td><td rowspan="1" colspan="1">0</td><td rowspan="1" colspan="1">1</td><td rowspan="1" colspan="1">7</td></tr><tr><td rowspan="5" colspan="1">L</td><td rowspan="1" colspan="1">Pp</td><td rowspan="1" colspan="1">-</td><td rowspan="1" colspan="1">0</td><td rowspan="1" colspan="2">2</td><td rowspan="1" colspan="1">4</td><td rowspan="1" colspan="2">4; 1s</td></tr><tr><td rowspan="1" colspan="1">I</td><td rowspan="1" colspan="1">3</td><td rowspan="1" colspan="1">0</td><td rowspan="1" colspan="2">7</td><td rowspan="1" colspan="1">4; 2s</td><td rowspan="1" colspan="1">5; 2s</td><td rowspan="1" colspan="1">16; 3s</td></tr><tr><td rowspan="1" colspan="1">II</td><td rowspan="1" colspan="1">1</td><td rowspan="1" colspan="1">0</td><td rowspan="1" colspan="2">6</td><td rowspan="1" colspan="1">4; 1s</td><td rowspan="1" colspan="1">5; 1s</td><td rowspan="1" colspan="1">14; 1s</td></tr><tr><td rowspan="1" colspan="1">III</td><td rowspan="1" colspan="1">2</td><td rowspan="1" colspan="1">0</td><td rowspan="1" colspan="2">6</td><td rowspan="1" colspan="1">4; 1s</td><td rowspan="1" colspan="1">5; 1s</td><td rowspan="1" colspan="1">12; 1tr</td></tr><tr><td rowspan="1" colspan="1">IV</td><td rowspan="1" colspan="1">-</td><td rowspan="1" colspan="1">-</td><td rowspan="1" colspan="2">-</td><td rowspan="1" colspan="1">-</td><td rowspan="1" colspan="1">-</td><td rowspan="1" colspan="1">-</td></tr></tbody></table></table-wrap><table-wrap position="float" orientation="portrait" id="T2"><label>Table 2.</label><caption><p>Body measurements. Stage (St), female (♀), male (♂), tritonymph (3N), deutonymph (2N), protonymph (1N), and larva (L), mean (M), standard deviation (S), range (R), number examined (n), idiosomal length (Idi L) and width (Idi W), and lengths of proterosomal shield (Pro), hysterosomal shield (Hys), lateral shield (Lat), subcapitulum (Sub), chelicerae (Chel), pedipalps (Ped), anal shield (Ana), genital shield (Gen), and legs I-IV (L I-IV). Absent characters are denoted with a dash (-). All measurements in micrometers.</p></caption><table><tbody><tr><th rowspan="1" colspan="1">St</th><th rowspan="1" colspan="1"/><th rowspan="1" colspan="1">Idi L</th><th rowspan="1" colspan="1">Idi W</th><th rowspan="1" colspan="1">Pro</th><th rowspan="1" colspan="1">Hys</th><th rowspan="1" colspan="1">Lat</th><th rowspan="1" colspan="1">Sub</th><th rowspan="1" colspan="1">Chel</th><th rowspan="1" colspan="1">Ped</th><th rowspan="1" colspan="1">Ana</th><th rowspan="1" colspan="1">Gen</th><th rowspan="1" colspan="1">I</th><th rowspan="1" colspan="1">II</th><th rowspan="1" colspan="1">III</th><th rowspan="1" colspan="1">IV</th></tr><tr><td rowspan="4" colspan="1">♀</td><td rowspan="1" colspan="1">M</td><td rowspan="1" colspan="1">791</td><td rowspan="1" colspan="1">505</td><td rowspan="1" colspan="1">279</td><td rowspan="1" colspan="1">512</td><td rowspan="1" colspan="1">485</td><td rowspan="1" colspan="1">307</td><td rowspan="1" colspan="1">283</td><td rowspan="1" colspan="1">344</td><td rowspan="1" colspan="1">113</td><td rowspan="1" colspan="1">171</td><td rowspan="1" colspan="1">470</td><td rowspan="1" colspan="1">457</td><td rowspan="1" colspan="1">526</td><td rowspan="1" colspan="1">600</td></tr><tr><td rowspan="1" colspan="1">S</td><td rowspan="1" colspan="1">24</td><td rowspan="1" colspan="1">14</td><td rowspan="1" colspan="1">9</td><td rowspan="1" colspan="1">16</td><td rowspan="1" colspan="1">11</td><td rowspan="1" colspan="1">13</td><td rowspan="1" colspan="1">7</td><td rowspan="1" colspan="1">4</td><td rowspan="1" colspan="1">5</td><td rowspan="1" colspan="1">9</td><td rowspan="1" colspan="1">9</td><td rowspan="1" colspan="1">13</td><td rowspan="1" colspan="1">6</td><td rowspan="1" colspan="1">37</td></tr><tr><td rowspan="1" colspan="1">R</td><td rowspan="1" colspan="1">768-838</td><td rowspan="1" colspan="1">488-525</td><td rowspan="1" colspan="1">273-298</td><td rowspan="1" colspan="1">495-540</td><td rowspan="1" colspan="1">475-503</td><td rowspan="1" colspan="1">285-323</td><td rowspan="1" colspan="1">273-295</td><td rowspan="1" colspan="1">338-350</td><td rowspan="1" colspan="1">108-120</td><td rowspan="1" colspan="1">160-190</td><td rowspan="1" colspan="1">458-483</td><td rowspan="1" colspan="1">438-478</td><td rowspan="1" colspan="1">515-533</td><td rowspan="1" colspan="1">538-665</td></tr><tr><td rowspan="1" colspan="1">n</td><td rowspan="1" colspan="1">7</td><td rowspan="1" colspan="1">7</td><td rowspan="1" colspan="1">7</td><td rowspan="1" colspan="1">7</td><td rowspan="1" colspan="1">7</td><td rowspan="1" colspan="1">8</td><td rowspan="1" colspan="1">8</td><td rowspan="1" colspan="1">6</td><td rowspan="1" colspan="1">7</td><td rowspan="1" colspan="1">8</td><td rowspan="1" colspan="1">7</td><td rowspan="1" colspan="1">7</td><td rowspan="1" colspan="1">7</td><td rowspan="1" colspan="1">8</td></tr><tr><td rowspan="4" colspan="1">♂</td><td rowspan="1" colspan="1">M</td><td rowspan="1" colspan="1">753</td><td rowspan="1" colspan="1">483</td><td rowspan="1" colspan="1">270</td><td rowspan="1" colspan="1">483</td><td rowspan="1" colspan="1">448</td><td rowspan="1" colspan="1">294</td><td rowspan="1" colspan="1">277</td><td rowspan="1" colspan="1">345</td><td rowspan="1" colspan="1">105</td><td rowspan="1" colspan="1">165</td><td rowspan="1" colspan="1">468</td><td rowspan="1" colspan="1">445</td><td rowspan="1" colspan="1">518</td><td rowspan="1" colspan="1">594</td></tr><tr><td rowspan="1" colspan="1">S</td><td rowspan="1" colspan="1">52</td><td rowspan="1" colspan="1">25</td><td rowspan="1" colspan="1">10</td><td rowspan="1" colspan="1">45</td><td rowspan="1" colspan="1">34</td><td rowspan="1" colspan="1">8</td><td rowspan="1" colspan="1">9</td><td rowspan="1" colspan="1">7</td><td rowspan="1" colspan="1">8</td><td rowspan="1" colspan="1">9</td><td rowspan="1" colspan="1">16</td><td rowspan="1" colspan="1">13</td><td rowspan="1" colspan="1">21</td><td rowspan="1" colspan="1">25</td></tr><tr><td rowspan="1" colspan="1">R</td><td rowspan="1" colspan="1">693-825</td><td rowspan="1" colspan="1">465-500</td><td rowspan="1" colspan="1">260-283</td><td rowspan="1" colspan="1">425-545</td><td rowspan="1" colspan="1">390-475</td><td rowspan="1" colspan="1">288-305</td><td rowspan="1" colspan="1">268-293</td><td rowspan="1" colspan="1">338-355</td><td rowspan="1" colspan="1">95-118</td><td rowspan="1" colspan="1">150-175</td><td rowspan="1" colspan="1">443-483</td><td rowspan="1" colspan="1">435-465</td><td rowspan="1" colspan="1">488-540</td><td rowspan="1" colspan="1">555-628</td></tr><tr><td rowspan="1" colspan="1">n</td><td rowspan="1" colspan="1">6</td><td rowspan="1" colspan="1">2</td><td rowspan="1" colspan="1">6</td><td rowspan="1" colspan="1">6</td><td rowspan="1" colspan="1">6</td><td rowspan="1" colspan="1">5</td><td rowspan="1" colspan="1">6</td><td rowspan="1" colspan="1">5</td><td rowspan="1" colspan="1">6</td><td rowspan="1" colspan="1">6</td><td rowspan="1" colspan="1">6</td><td rowspan="1" colspan="1">6</td><td rowspan="1" colspan="1">6</td><td rowspan="1" colspan="1">6</td></tr><tr><td rowspan="4" colspan="1">3N</td><td rowspan="1" colspan="1">M</td><td rowspan="1" colspan="1">684</td><td rowspan="1" colspan="1">452</td><td rowspan="1" colspan="1">259</td><td rowspan="1" colspan="1">268</td><td rowspan="1" colspan="1">134</td><td rowspan="1" colspan="1">258</td><td rowspan="1" colspan="1">242</td><td rowspan="1" colspan="1">301</td><td rowspan="1" colspan="1">95</td><td rowspan="1" colspan="1">102</td><td rowspan="1" colspan="1">393</td><td rowspan="1" colspan="1">378</td><td rowspan="1" colspan="1">451</td><td rowspan="1" colspan="1">509</td></tr><tr><td rowspan="1" colspan="1">S</td><td rowspan="1" colspan="1">99</td><td rowspan="1" colspan="1">70</td><td rowspan="1" colspan="1">38</td><td rowspan="1" colspan="1">52</td><td rowspan="1" colspan="1">10</td><td rowspan="1" colspan="1">10</td><td rowspan="1" colspan="1">10</td><td rowspan="1" colspan="1">12</td><td rowspan="1" colspan="1">6</td><td rowspan="1" colspan="1">4</td><td rowspan="1" colspan="1">23</td><td rowspan="1" colspan="1">27</td><td rowspan="1" colspan="1">17</td><td rowspan="1" colspan="1">43</td></tr><tr><td rowspan="1" colspan="1">R</td><td rowspan="1" colspan="1">588-808</td><td rowspan="1" colspan="1">350-500</td><td rowspan="1" colspan="1">230-314</td><td rowspan="1" colspan="1">220-324</td><td rowspan="1" colspan="1">126-145</td><td rowspan="1" colspan="1">250-273</td><td rowspan="1" colspan="1">228-255</td><td rowspan="1" colspan="1">288-315</td><td rowspan="1" colspan="1">88-100</td><td rowspan="1" colspan="1">98-105</td><td rowspan="1" colspan="1">363-410</td><td rowspan="1" colspan="1">353-405</td><td rowspan="1" colspan="1">438-475</td><td rowspan="1" colspan="1">453-553</td></tr><tr><td rowspan="1" colspan="1">n</td><td rowspan="1" colspan="1">4</td><td rowspan="1" colspan="1">4</td><td rowspan="1" colspan="1">4</td><td rowspan="1" colspan="1">3</td><td rowspan="1" colspan="1">3</td><td rowspan="1" colspan="1">5</td><td rowspan="1" colspan="1">5</td><td rowspan="1" colspan="1">5</td><td rowspan="1" colspan="1">5</td><td rowspan="1" colspan="1">3</td><td rowspan="1" colspan="1">4</td><td rowspan="1" colspan="1">4</td><td rowspan="1" colspan="1">4</td><td rowspan="1" colspan="1">4</td></tr><tr><td rowspan="4" colspan="1">2N</td><td rowspan="1" colspan="1">M</td><td rowspan="1" colspan="1">549</td><td rowspan="1" colspan="1">375</td><td rowspan="1" colspan="1">213</td><td rowspan="1" colspan="1">227</td><td rowspan="1" colspan="1">88</td><td rowspan="1" colspan="1">225</td><td rowspan="1" colspan="1">204</td><td rowspan="1" colspan="1">249</td><td rowspan="1" colspan="1">77</td><td rowspan="1" colspan="1">61</td><td rowspan="1" colspan="1">331</td><td rowspan="1" colspan="1">318</td><td rowspan="1" colspan="1">373</td><td rowspan="1" colspan="1">391</td></tr><tr><td rowspan="1" colspan="1">S</td><td rowspan="1" colspan="1">77</td><td rowspan="1" colspan="1">53</td><td rowspan="1" colspan="1">26</td><td rowspan="1" colspan="1">17</td><td rowspan="1" colspan="1">-</td><td rowspan="1" colspan="1">4</td><td rowspan="1" colspan="1">7</td><td rowspan="1" colspan="1">3</td><td rowspan="1" colspan="1">3</td><td rowspan="1" colspan="1">2</td><td rowspan="1" colspan="1">5</td><td rowspan="1" colspan="1">3</td><td rowspan="1" colspan="1">7</td><td rowspan="1" colspan="1">8</td></tr><tr><td rowspan="1" colspan="1">R</td><td rowspan="1" colspan="1">500-665</td><td rowspan="1" colspan="1">330-450</td><td rowspan="1" colspan="1">191-250</td><td rowspan="1" colspan="1">205-241</td><td rowspan="1" colspan="1">-</td><td rowspan="1" colspan="1">220-230</td><td rowspan="1" colspan="1">198-213</td><td rowspan="1" colspan="1">225-260</td><td rowspan="1" colspan="1">73-80</td><td rowspan="1" colspan="1">60-63</td><td rowspan="1" colspan="1">328-338</td><td rowspan="1" colspan="1">315-323</td><td rowspan="1" colspan="1">365-383</td><td rowspan="1" colspan="1">380-398</td></tr><tr><td rowspan="1" colspan="1">n</td><td rowspan="1" colspan="1">4</td><td rowspan="1" colspan="1">4</td><td rowspan="1" colspan="1">4</td><td rowspan="1" colspan="1">4</td><td rowspan="1" colspan="1">1</td><td rowspan="1" colspan="1">4</td><td rowspan="1" colspan="1">4</td><td rowspan="1" colspan="1">3</td><td rowspan="1" colspan="1">4</td><td rowspan="1" colspan="1">2</td><td rowspan="1" colspan="1">4</td><td rowspan="1" colspan="1">4</td><td rowspan="1" colspan="1">4</td><td rowspan="1" colspan="1">4</td></tr><tr><td rowspan="4" colspan="1">1N</td><td rowspan="1" colspan="1">M</td><td rowspan="1" colspan="1">508</td><td rowspan="1" colspan="1">375</td><td rowspan="1" colspan="1">168</td><td rowspan="1" colspan="1">325</td><td rowspan="1" colspan="1">-</td><td rowspan="1" colspan="1">171</td><td rowspan="1" colspan="1">162</td><td rowspan="1" colspan="1">210</td><td rowspan="1" colspan="1">65</td><td rowspan="1" colspan="1">30</td><td rowspan="1" colspan="1">265</td><td rowspan="1" colspan="1">n/a</td><td rowspan="1" colspan="1">305</td><td rowspan="1" colspan="1">288</td></tr><tr><td rowspan="1" colspan="1">S</td><td rowspan="1" colspan="1">-</td><td rowspan="1" colspan="1">-</td><td rowspan="1" colspan="1">-</td><td rowspan="1" colspan="1">-</td><td rowspan="1" colspan="1">-</td><td rowspan="1" colspan="1">1</td><td rowspan="1" colspan="1">2</td><td rowspan="1" colspan="1">2</td><td rowspan="1" colspan="1">2</td><td rowspan="1" colspan="1">2</td><td rowspan="1" colspan="1">4</td><td rowspan="1" colspan="1">n/a</td><td rowspan="1" colspan="1">-</td><td rowspan="1" colspan="1">285-290</td></tr><tr><td rowspan="1" colspan="1">R</td><td rowspan="1" colspan="1">-</td><td rowspan="1" colspan="1">-</td><td rowspan="1" colspan="1">-</td><td rowspan="1" colspan="1">-</td><td rowspan="1" colspan="1">-</td><td rowspan="1" colspan="1">170-172</td><td rowspan="1" colspan="1">160-163</td><td rowspan="1" colspan="1">206-213</td><td rowspan="1" colspan="1">64-65</td><td rowspan="1" colspan="1">25-30</td><td rowspan="1" colspan="1">263-265</td><td rowspan="1" colspan="1">n/a</td><td rowspan="1" colspan="1">-</td><td rowspan="1" colspan="1">4</td></tr><tr><td rowspan="1" colspan="1">n</td><td rowspan="1" colspan="1">1</td><td rowspan="1" colspan="1">1</td><td rowspan="1" colspan="1">1</td><td rowspan="1" colspan="1">1</td><td rowspan="1" colspan="1">-</td><td rowspan="1" colspan="1">2</td><td rowspan="1" colspan="1">2</td><td rowspan="1" colspan="1">2</td><td rowspan="1" colspan="1">2</td><td rowspan="1" colspan="1">2</td><td rowspan="1" colspan="1">2</td><td rowspan="1" colspan="1">n/a</td><td rowspan="1" colspan="1">1</td><td rowspan="1" colspan="1">2</td></tr><tr><td rowspan="1" colspan="1">L </td><td rowspan="1" colspan="1">M</td><td rowspan="1" colspan="1">323</td><td rowspan="1" colspan="1">243</td><td rowspan="1" colspan="1">118</td><td rowspan="1" colspan="1">88</td><td rowspan="1" colspan="1">-</td><td rowspan="1" colspan="1">137</td><td rowspan="1" colspan="1">128</td><td rowspan="1" colspan="1">195</td><td rowspan="1" colspan="1">48</td><td rowspan="1" colspan="1">-</td><td rowspan="1" colspan="1">210</td><td rowspan="1" colspan="1">200</td><td rowspan="1" colspan="1">238</td><td rowspan="1" colspan="1">-</td></tr></tbody></table></table-wrap><p>Dorsal idiosoma(<xref ref-type="fig" rid="F3">Fig. 3</xref>). <bold>Idiosoma</bold> dorsally armored with two large tergites: proterosomal and hysterosomal shields (see Terminology). Dorsal membrane (between proterosomal and hysterosomal shields and between dorsal and lateral shields) striated and accompanied with raised bumps similar in size to the foveolate indentions (<xref ref-type="fig" rid="F4">Figs 4</xref>, <xref ref-type="fig" rid="F5">5a-b</xref>). <bold>Proterosoma</bold> ending anteriorly in a crenulated, tri-lobed shelf (crown) covering the stigmata. Two pairs of eyes present. Two pairs of minutely barbulate trichobothria: anterior (<italic>at</italic>) and posterior trichobothria (<italic>pt</italic>). Barbules are difficult to discern with light microscopy (<xref ref-type="fig" rid="F5">Fig. 5c</xref>). Two pairs of barbulate setae are present: lateral proterosomal (<italic>lps</italic>) and median proterosomal setae (<italic>mps</italic>). Setae <italic>lps</italic> are oriented dorsomedially and lay in a groove posterior to the first pair of eyes (<xref ref-type="fig" rid="F5">Fig. 5d</xref>); <italic>mps</italic> are the longest barbulate setae. <!--PageBreak-->Two pairs of heavily sclerotized, cylindrical, internally directed structures are apparent (<xref ref-type="fig" rid="F5">Fig. 5e-f</xref>) that we interpret to be apodemes. <bold>Hysterosoma</bold> folding over posterior, shelf-like portion of proterosoma; with three lyrifissures (<italic>ia</italic>, <italic>im</italic>, and <italic>ip</italic>) and seven barbulate setae as follows: <italic>c1</italic>, <italic>c2</italic>, <italic>d1</italic>, <italic>e1</italic>, <italic>f1</italic>, <italic>f2</italic>, and <italic>h1</italic>. Posteriorly, the hysterosomal shield folds inward between the <italic>f1-2</italic> and <italic>h1</italic> forming a curved lateral furrow isolating <italic>h1</italic> on a raised area.
                    </p><p>Ventral idiosoma(<xref ref-type="fig" rid="F4">Fig. 4</xref>). <bold>Lateral shields</bold>each posteriorly containing one lyrifissure (<italic>ih</italic>) and one barbulate seta (<italic>h</italic>2). Podocephalic canals lead from the posteriolateral edges of the gnathosoma and curve around coxal field I, and are visible externally (<xref ref-type="fig" rid="F1">Figs 1a</xref>, <xref ref-type="fig" rid="F4">4</xref>). Ventral membrane is striated but lacks bumps. <bold>Genital region</bold> covered with one pair of genital shields each containing more than 20 barbulate setae. There are six pairs of paragenital setae; one unpaired median seta between coxal field IV; three pairs of genital papillae; one pair of genital tracheae associated with the genital papillae that leads into the body anteriorly from the anterior-most genital papilla, and<!--PageBreak--> ending in spoon-shaped platytracheae near coxal field I (<xref ref-type="fig" rid="F6">Fig. 6a</xref>). Female with long, telescoping ovipositor that approaches body length (<xref ref-type="fig" rid="F6">Fig. 6b</xref>); with 16 setae. Male amphoid sclerites each with nine setae. Unpaired median cylindrical structure interpreted as an apodeme between coxal field III (<xref ref-type="fig" rid="F8">Fig. 8</xref>). <bold>Anal region</bold> with two pairs of sclerites: anal shields and paranal shields, each usually containing three pairs of barbulate setae. Either side of both anal and paranal shields may have one to two extra setae (symmetrically or asymmetrically). <bold>Legs</bold>(<xref ref-type="fig" rid="F4">Figs 4</xref>, <xref ref-type="fig" rid="F7">7</xref>): coxal fields I-III distinct, coxal field IV indistinguishably fused medially with venter; sclerotized, inwardly directed cylindrical structures (interpreted here as apodemes) are readily apparent on coxal field II and III (<xref ref-type="fig" rid="F8">Fig. 8</xref>). Trochanters, femora, and genua sclerotized, with pitted, sculptured armor, especially II and III (<xref ref-type="fig" rid="F4">Figs 4</xref>, <xref ref-type="fig" rid="F9">9a</xref>); other podomeres unsclerotized with papillated striations (<xref ref-type="fig" rid="F9">Fig. 9b</xref>). Podomeres with eight possible setal rows positioned ventrally (unpaired), medioventrally (paired), lateroventrally (paired), laterally (paired), laterodorsally (paired), and dorsally (unpaired). Base of the ambulacrum surrounded with two pairs of setae: prorals (<italic>p</italic>) and unguinals (<italic>u</italic>). Proximally, the dorsal setae are as follows: iterals (<italic>it</italic>), tectals (<italic>tc</italic>), and fastigials (<italic>ft</italic>). The tectals are paired on all legs except IV; <!--PageBreak-->fastidials are paired only on leg I, and are absent on leg IV. Other setal homologies remain to be investigated. Baculiform solenidia present on genua I-IV (σ), tibiae I and III (γ), and tarsi I, II, and IV (ω); short, ceratiform solenidia present on tibiae I and II (γ); and a short solenidion present on tarsi I that has the appearance of being raggedly broken, interpreted here as the famulus (ε). Trichobothria present on tibiae I and IV, and tarsus III. Apotele with barbulate ungues and pulvilli with tenant hairs (<xref ref-type="fig" rid="F9">Fig. 9c-d</xref>). Leg arthrodial membrane is unsculptured.
                    </p><p>Gnathosoma(<xref ref-type="fig" rid="F10">Fig. 10</xref>). <bold>Subcapitulum</bold> (<xref ref-type="fig" rid="F10">Fig. 10a</xref>) foveolate and armored posteriorly, longitudinally striated anteriorly (<xref ref-type="fig" rid="F11">Fig. 11a</xref>); ventrally with two pairs of smooth adoral setae (<italic>ad</italic>), one pair of smooth anterior setae (<italic>avs</italic>), and one pair of barbulate posterior setae (<italic>pvs</italic>); dorsally with one pair of smooth, thin, straight setae (<italic>ds</italic>) that are hidden under the chelicerae in life; ending in three pairs of lateral lips (<xref ref-type="fig" rid="F10">Figs 10a</xref>, <xref ref-type="fig" rid="F11">11d</xref>). Oral opening located midway between ventral setae (<xref ref-type="fig" rid="F11">Fig. 11b</xref>). Gnathosomal membrane unsculptured. <bold>Pedipalps</bold> (<xref ref-type="fig" rid="F10">Fig. 10b</xref>) entirely striated (<xref ref-type="fig" rid="F11">Fig. 11e</xref>), becoming more papillated-striated distally (<xref ref-type="fig" rid="F11">Fig. 11f</xref>); femora partially fused dorsally; terminal setae (<italic>ves</italic> and <italic>des</italic>) finely barbulate (<xref ref-type="fig" rid="F11">Fig. 11f</xref>). <bold>Chelicerae</bold> (<xref ref-type="fig" rid="F10">Fig. 10c</xref>) with foveolate armoring b<!--PageBreak-->asally, and longitudinal striation distally (<xref ref-type="fig" rid="F11">Fig. 11c</xref>); with two dorsal barbulate setae. Fixed digit ending in a hook, and with two teeth (one small and one large and triangular); movable digit with one small tooth and a serrated edge proximal to the tooth (<xref ref-type="fig" rid="F10">Fig. 10d</xref>).
                    </p><table-wrap position="float" orientation="portrait" id="T3"><label>Table 3.</label><caption><p>Dorsal setal measurements. Female (♀), male (♂), tritonymph (3N), deutonymph (2N), protonymph (1N), and larva (L), mean (M), standard deviation (S), range (R), number examined (n), anterior and posterior trichobothria (<italic>at</italic> and <italic>pt</italic>), lateral and medial proterosomal setae (<italic>lps</italic> and <italic>mps</italic>). All measurements in micrometers.</p></caption><table><tbody><tr><th rowspan="1" colspan="1">Stage</th><th rowspan="1" colspan="1"/><th rowspan="1" colspan="1">at</th><th rowspan="1" colspan="1">lps</th><th rowspan="1" colspan="1">pt</th><th rowspan="1" colspan="1">mps</th><th rowspan="1" colspan="1">c1</th><th rowspan="1" colspan="1">c2</th><th rowspan="1" colspan="1">d1</th><th rowspan="1" colspan="1">e1</th><th rowspan="1" colspan="1">f1</th><th rowspan="1" colspan="1">f2</th><th rowspan="1" colspan="1">h1</th><th rowspan="1" colspan="1">h2</th></tr><tr><td rowspan="4" colspan="1">♀</td><td rowspan="1" colspan="1">M</td><td rowspan="1" colspan="1">182</td><td rowspan="1" colspan="1">56</td><td rowspan="1" colspan="1">214</td><td rowspan="1" colspan="1">103</td><td rowspan="1" colspan="1">74</td><td rowspan="1" colspan="1">90</td><td rowspan="1" colspan="1">81</td><td rowspan="1" colspan="1">75</td><td rowspan="1" colspan="1">70</td><td rowspan="1" colspan="1">82</td><td rowspan="1" colspan="1">67</td><td rowspan="1" colspan="1">69</td></tr><tr><td rowspan="1" colspan="1">S</td><td rowspan="1" colspan="1">23</td><td rowspan="1" colspan="1">11</td><td rowspan="1" colspan="1">18</td><td rowspan="1" colspan="1">8</td><td rowspan="1" colspan="1">6</td><td rowspan="1" colspan="1">17</td><td rowspan="1" colspan="1">8</td><td rowspan="1" colspan="1">3</td><td rowspan="1" colspan="1">5</td><td rowspan="1" colspan="1">12</td><td rowspan="1" colspan="1">3</td><td rowspan="1" colspan="1">4</td></tr><tr><td rowspan="1" colspan="1">R</td><td rowspan="1" colspan="1">163-208</td><td rowspan="1" colspan="1">40-75</td><td rowspan="1" colspan="1">200-238</td><td rowspan="1" colspan="1">93-113</td><td rowspan="1" colspan="1">65-83</td><td rowspan="1" colspan="1">60-115</td><td rowspan="1" colspan="1">70-90</td><td rowspan="1" colspan="1">73-78</td><td rowspan="1" colspan="1">65-75</td><td rowspan="1" colspan="1">75-105</td><td rowspan="1" colspan="1">63-70</td><td rowspan="1" colspan="1">63-75</td></tr><tr><td rowspan="1" colspan="1">n</td><td rowspan="1" colspan="1">3</td><td rowspan="1" colspan="1">7</td><td rowspan="1" colspan="1">4</td><td rowspan="1" colspan="1">7</td><td rowspan="1" colspan="1">5</td><td rowspan="1" colspan="1">7</td><td rowspan="1" colspan="1">4</td><td rowspan="1" colspan="1">4</td><td rowspan="1" colspan="1">3</td><td rowspan="1" colspan="1">6</td><td rowspan="1" colspan="1">5</td><td rowspan="1" colspan="1">7</td></tr><tr><td rowspan="4" colspan="1">♂</td><td rowspan="1" colspan="1">M</td><td rowspan="1" colspan="1">186</td><td rowspan="1" colspan="1">64</td><td rowspan="1" colspan="1">214</td><td rowspan="1" colspan="1">98</td><td rowspan="1" colspan="1">76</td><td rowspan="1" colspan="1">83</td><td rowspan="1" colspan="1">77</td><td rowspan="1" colspan="1">76</td><td rowspan="1" colspan="1">66</td><td rowspan="1" colspan="1">69</td><td rowspan="1" colspan="1">65</td><td rowspan="1" colspan="1">68</td></tr><tr><td rowspan="1" colspan="1">S</td><td rowspan="1" colspan="1">4</td><td rowspan="1" colspan="1">7</td><td rowspan="1" colspan="1">15</td><td rowspan="1" colspan="1">4</td><td rowspan="1" colspan="1">1</td><td rowspan="1" colspan="1">8</td><td rowspan="1" colspan="1">7</td><td rowspan="1" colspan="1">5</td><td rowspan="1" colspan="1">11</td><td rowspan="1" colspan="1">8</td><td rowspan="1" colspan="1">7</td><td rowspan="1" colspan="1">5</td></tr><tr><td rowspan="1" colspan="1">R</td><td rowspan="1" colspan="1">180-190</td><td rowspan="1" colspan="1">58-75</td><td rowspan="1" colspan="1">200-230</td><td rowspan="1" colspan="1">93-100</td><td rowspan="1" colspan="1">75-78</td><td rowspan="1" colspan="1">78-95</td><td rowspan="1" colspan="1">65-85</td><td rowspan="1" colspan="1">70-83</td><td rowspan="1" colspan="1">55-78</td><td rowspan="1" colspan="1">58-78</td><td rowspan="1" colspan="1">55-78</td><td rowspan="1" colspan="1">63-75</td></tr><tr><td rowspan="1" colspan="1">n</td><td rowspan="1" colspan="1">4</td><td rowspan="1" colspan="1">6</td><td rowspan="1" colspan="1">3</td><td rowspan="1" colspan="1">5</td><td rowspan="1" colspan="1">3</td><td rowspan="1" colspan="1">4</td><td rowspan="1" colspan="1">5</td><td rowspan="1" colspan="1">4</td><td rowspan="1" colspan="1">3</td><td rowspan="1" colspan="1">6</td><td rowspan="1" colspan="1">6</td><td rowspan="1" colspan="1">6</td></tr><tr><td rowspan="4" colspan="1">3N</td><td rowspan="1" colspan="1">M</td><td rowspan="1" colspan="1">166</td><td rowspan="1" colspan="1">53</td><td rowspan="1" colspan="1">174</td><td rowspan="1" colspan="1">74</td><td rowspan="1" colspan="1">56</td><td rowspan="1" colspan="1">66</td><td rowspan="1" colspan="1">53</td><td rowspan="1" colspan="1">53</td><td rowspan="1" colspan="1">53</td><td rowspan="1" colspan="1">63</td><td rowspan="1" colspan="1">51</td><td rowspan="1" colspan="1">56</td></tr><tr><td rowspan="1" colspan="1">S</td><td rowspan="1" colspan="1">18</td><td rowspan="1" colspan="1">4</td><td rowspan="1" colspan="1">2</td><td rowspan="1" colspan="1">3</td><td rowspan="1" colspan="1">6</td><td rowspan="1" colspan="1">6</td><td rowspan="1" colspan="1">1</td><td rowspan="1" colspan="1">2</td><td rowspan="1" colspan="1">4</td><td rowspan="1" colspan="1">3</td><td rowspan="1" colspan="1">1</td><td rowspan="1" colspan="1">7</td></tr><tr><td rowspan="1" colspan="1">R</td><td rowspan="1" colspan="1">155-188</td><td rowspan="1" colspan="1">48-58</td><td rowspan="1" colspan="1">173-175</td><td rowspan="1" colspan="1">70-78</td><td rowspan="1" colspan="1">50-65</td><td rowspan="1" colspan="1">60-73</td><td rowspan="1" colspan="1">53-55</td><td rowspan="1" colspan="1">50-55</td><td rowspan="1" colspan="1">48-55</td><td rowspan="1" colspan="1">60-65</td><td rowspan="1" colspan="1">50-53</td><td rowspan="1" colspan="1">48-65</td></tr><tr><td rowspan="1" colspan="1">n</td><td rowspan="1" colspan="1">3</td><td rowspan="1" colspan="1">5</td><td rowspan="1" colspan="1">2</td><td rowspan="1" colspan="1">4</td><td rowspan="1" colspan="1">5</td><td rowspan="1" colspan="1">4</td><td rowspan="1" colspan="1">4</td><td rowspan="1" colspan="1">4</td><td rowspan="1" colspan="1">4</td><td rowspan="1" colspan="1">4</td><td rowspan="1" colspan="1">4</td><td rowspan="1" colspan="1">4</td></tr><tr><td rowspan="4" colspan="1">2N</td><td rowspan="1" colspan="1">M</td><td rowspan="1" colspan="1">136</td><td rowspan="1" colspan="1">39</td><td rowspan="1" colspan="1">183</td><td rowspan="1" colspan="1">63</td><td rowspan="1" colspan="1">41</td><td rowspan="1" colspan="1">46</td><td rowspan="1" colspan="1">38</td><td rowspan="1" colspan="1">40</td><td rowspan="1" colspan="1">44</td><td rowspan="1" colspan="1">60</td><td rowspan="1" colspan="1">47</td><td rowspan="1" colspan="1">47</td></tr><tr><td rowspan="1" colspan="1">S</td><td rowspan="1" colspan="1">2</td><td rowspan="1" colspan="1">1</td><td rowspan="1" colspan="1">-</td><td rowspan="1" colspan="1">3</td><td rowspan="1" colspan="1">4</td><td rowspan="1" colspan="1">4</td><td rowspan="1" colspan="1">0</td><td rowspan="1" colspan="1">2</td><td rowspan="1" colspan="1">4</td><td rowspan="1" colspan="1">2</td><td rowspan="1" colspan="1">2</td><td rowspan="1" colspan="1">3</td></tr><tr><td rowspan="1" colspan="1">R</td><td rowspan="1" colspan="1">135-138</td><td rowspan="1" colspan="1">38-40</td><td rowspan="1" colspan="1">175-190</td><td rowspan="1" colspan="1">60-65</td><td rowspan="1" colspan="1">38-45</td><td rowspan="1" colspan="1">40-50</td><td rowspan="1" colspan="1">38</td><td rowspan="1" colspan="1">38-43</td><td rowspan="1" colspan="1">40-50</td><td rowspan="1" colspan="1">58-63</td><td rowspan="1" colspan="1">45-50</td><td rowspan="1" colspan="1">43-50</td></tr><tr><td rowspan="1" colspan="1">n</td><td rowspan="1" colspan="1">2</td><td rowspan="1" colspan="1">4</td><td rowspan="1" colspan="1">1</td><td rowspan="1" colspan="1">3</td><td rowspan="1" colspan="1">3</td><td rowspan="1" colspan="1">4</td><td rowspan="1" colspan="1">4</td><td rowspan="1" colspan="1">4</td><td rowspan="1" colspan="1">4</td><td rowspan="1" colspan="1">4</td><td rowspan="1" colspan="1">4</td><td rowspan="1" colspan="1">4</td></tr><tr><td rowspan="4" colspan="1">1N</td><td rowspan="1" colspan="1">M</td><td rowspan="1" colspan="1">111</td><td rowspan="1" colspan="1">21</td><td rowspan="1" colspan="1">155</td><td rowspan="1" colspan="1">48</td><td rowspan="1" colspan="1">30</td><td rowspan="1" colspan="1">38</td><td rowspan="1" colspan="1">30</td><td rowspan="1" colspan="1">35</td><td rowspan="1" colspan="1">43</td><td rowspan="1" colspan="1">51</td><td rowspan="1" colspan="1">36</td><td rowspan="1" colspan="1">47</td></tr><tr><td rowspan="1" colspan="1">S</td><td rowspan="1" colspan="1">34</td><td rowspan="1" colspan="1">8</td><td rowspan="1" colspan="1">49</td><td rowspan="1" colspan="1">-</td><td rowspan="1" colspan="1">-</td><td rowspan="1" colspan="1">4</td><td rowspan="1" colspan="1">-</td><td rowspan="1" colspan="1">-</td><td rowspan="1" colspan="1">3</td><td rowspan="1" colspan="1">1</td><td rowspan="1" colspan="1">1</td><td rowspan="1" colspan="1">1</td></tr><tr><td rowspan="1" colspan="1">R</td><td rowspan="1" colspan="1">88-135</td><td rowspan="1" colspan="1">15-26</td><td rowspan="1" colspan="1">120-190</td><td rowspan="1" colspan="1">-</td><td rowspan="1" colspan="1">-</td><td rowspan="1" colspan="1">35-41</td><td rowspan="1" colspan="1">-</td><td rowspan="1" colspan="1">-</td><td rowspan="1" colspan="1">41-45</td><td rowspan="1" colspan="1">50-52</td><td rowspan="1" colspan="1">35-37</td><td rowspan="1" colspan="1">46-48</td></tr><tr><td rowspan="1" colspan="1">n</td><td rowspan="1" colspan="1">2</td><td rowspan="1" colspan="1">2</td><td rowspan="1" colspan="1">2</td><td rowspan="1" colspan="1">1</td><td rowspan="1" colspan="1">1</td><td rowspan="1" colspan="1">2</td><td rowspan="1" colspan="1">1</td><td rowspan="1" colspan="1">1</td><td rowspan="1" colspan="1">2</td><td rowspan="1" colspan="1">2</td><td rowspan="1" colspan="1">2</td><td rowspan="1" colspan="1">2</td></tr><tr><td rowspan="1" colspan="1">L</td><td rowspan="1" colspan="1">M</td><td rowspan="1" colspan="1">105</td><td rowspan="1" colspan="1">20</td><td rowspan="1" colspan="1">118</td><td rowspan="1" colspan="1">43</td><td rowspan="1" colspan="1">30</td><td rowspan="1" colspan="1">33</td><td rowspan="1" colspan="1">33</td><td rowspan="1" colspan="1">40</td><td rowspan="1" colspan="1">40</td><td rowspan="1" colspan="1">43</td><td rowspan="1" colspan="1">40</td><td rowspan="1" colspan="1">40</td></tr></tbody></table></table-wrap><table-wrap position="float" orientation="portrait" id="T4"><label>Table 4.</label><caption><p>Gnathosomal measurements. Female (♀), male (♂), tritonymph (3N), deutonymph (2N), protonymph (1N), and larva (L), mean (M), standard deviation (S), range (R), number examined (n), dorsal subcapitulars (<italic>ds</italic>), proximoventral subcapitulars (<italic>pvs</italic>), distoventral subcapitulars (<italic>dvs</italic>), adorals (<italic>ad</italic>), dorsal end setae (<italic>des</italic>), ventral end setae (<italic>ves</italic>), cheliceral distal seta (<italic>cds</italic>), and cheliceral proximal seta (<italic>cps</italic>). All measurements in micrometers.</p></caption><table><tbody><tr><th rowspan="1" colspan="1">Stage</th><th rowspan="1" colspan="1"/><th rowspan="1" colspan="1">ds</th><th rowspan="1" colspan="1">pvs</th><th rowspan="1" colspan="1">dvs</th><th rowspan="1" colspan="1">ad</th><th rowspan="1" colspan="1">des</th><th rowspan="1" colspan="1">ves</th><th rowspan="1" colspan="1">cds</th><th rowspan="1" colspan="1">cps</th></tr><tr><td rowspan="4" colspan="1">♀</td><td rowspan="1" colspan="1">M</td><td rowspan="1" colspan="1">46</td><td rowspan="1" colspan="1">52</td><td rowspan="1" colspan="1">26</td><td rowspan="1" colspan="1">19</td><td rowspan="1" colspan="1">196</td><td rowspan="1" colspan="1">180</td><td rowspan="1" colspan="1">48</td><td rowspan="1" colspan="1">51</td></tr><tr><td rowspan="1" colspan="1">S</td><td rowspan="1" colspan="1">4</td><td rowspan="1" colspan="1">6</td><td rowspan="1" colspan="1">2</td><td rowspan="1" colspan="1">2</td><td rowspan="1" colspan="1">10</td><td rowspan="1" colspan="1">22</td><td rowspan="1" colspan="1">5</td><td rowspan="1" colspan="1">5</td></tr><tr><td rowspan="1" colspan="1">R</td><td rowspan="1" colspan="1">43-53</td><td rowspan="1" colspan="1">43-63</td><td rowspan="1" colspan="1">23-28</td><td rowspan="1" colspan="1">15-23</td><td rowspan="1" colspan="1">175-203</td><td rowspan="1" colspan="1">130-193</td><td rowspan="1" colspan="1">40-53</td><td rowspan="1" colspan="1">43-55</td></tr><tr><td rowspan="1" colspan="1">n</td><td rowspan="1" colspan="1">5</td><td rowspan="1" colspan="1">7</td><td rowspan="1" colspan="1">7</td><td rowspan="1" colspan="1">8</td><td rowspan="1" colspan="1">7</td><td rowspan="1" colspan="1">7</td><td rowspan="1" colspan="1">8</td><td rowspan="1" colspan="1">7</td></tr><tr><td rowspan="4" colspan="1">♂</td><td rowspan="1" colspan="1">M</td><td rowspan="1" colspan="1">41</td><td rowspan="1" colspan="1">44</td><td rowspan="1" colspan="1">25</td><td rowspan="1" colspan="1">15</td><td rowspan="1" colspan="1">199</td><td rowspan="1" colspan="1">182</td><td rowspan="1" colspan="1">44</td><td rowspan="1" colspan="1">46</td></tr><tr><td rowspan="1" colspan="1">S</td><td rowspan="1" colspan="1">7</td><td rowspan="1" colspan="1">6</td><td rowspan="1" colspan="1">4</td><td rowspan="1" colspan="1">4</td><td rowspan="1" colspan="1">16</td><td rowspan="1" colspan="1">9</td><td rowspan="1" colspan="1">3</td><td rowspan="1" colspan="1">6</td></tr><tr><td rowspan="1" colspan="1">R</td><td rowspan="1" colspan="1">33-48</td><td rowspan="1" colspan="1">38-50</td><td rowspan="1" colspan="1">18-28</td><td rowspan="1" colspan="1">10-20</td><td rowspan="1" colspan="1">185-225</td><td rowspan="1" colspan="1">173-193</td><td rowspan="1" colspan="1">40-48</td><td rowspan="1" colspan="1">40-55</td></tr><tr><td rowspan="1" colspan="1">n</td><td rowspan="1" colspan="1">4</td><td rowspan="1" colspan="1">3</td><td rowspan="1" colspan="1">5</td><td rowspan="1" colspan="1">5</td><td rowspan="1" colspan="1">5</td><td rowspan="1" colspan="1">5</td><td rowspan="1" colspan="1">6</td><td rowspan="1" colspan="1">5</td></tr><tr><td rowspan="4" colspan="1">3N</td><td rowspan="1" colspan="1">M</td><td rowspan="1" colspan="1">37</td><td rowspan="1" colspan="1">41</td><td rowspan="1" colspan="1">27</td><td rowspan="1" colspan="1">16</td><td rowspan="1" colspan="1">168</td><td rowspan="1" colspan="1">158</td><td rowspan="1" colspan="1">38</td><td rowspan="1" colspan="1">36</td></tr><tr><td rowspan="1" colspan="1">S</td><td rowspan="1" colspan="1">1</td><td rowspan="1" colspan="1">2</td><td rowspan="1" colspan="1">4</td><td rowspan="1" colspan="1">3</td><td rowspan="1" colspan="1">8</td><td rowspan="1" colspan="1">5</td><td rowspan="1" colspan="1">1</td><td rowspan="1" colspan="1">5</td></tr><tr><td rowspan="1" colspan="1">R</td><td rowspan="1" colspan="1">35-38</td><td rowspan="1" colspan="1">38-43</td><td rowspan="1" colspan="1">20-30</td><td rowspan="1" colspan="1">13-20</td><td rowspan="1" colspan="1">160-180</td><td rowspan="1" colspan="1">153-165</td><td rowspan="1" colspan="1">38-40</td><td rowspan="1" colspan="1">30-40</td></tr><tr><td rowspan="1" colspan="1">n</td><td rowspan="1" colspan="1">4</td><td rowspan="1" colspan="1">5</td><td rowspan="1" colspan="1">5</td><td rowspan="1" colspan="1">5</td><td rowspan="1" colspan="1">5</td><td rowspan="1" colspan="1">5</td><td rowspan="1" colspan="1">3</td><td rowspan="1" colspan="1">3</td></tr><tr><td rowspan="4" colspan="1">2N</td><td rowspan="1" colspan="1">M</td><td rowspan="1" colspan="1">31</td><td rowspan="1" colspan="1">36</td><td rowspan="1" colspan="1">21</td><td rowspan="1" colspan="1">14</td><td rowspan="1" colspan="1">143</td><td rowspan="1" colspan="1">133</td><td rowspan="1" colspan="1">37</td><td rowspan="1" colspan="1">31</td></tr><tr><td rowspan="1" colspan="1">S</td><td rowspan="1" colspan="1">2</td><td rowspan="1" colspan="1">2</td><td rowspan="1" colspan="1">3</td><td rowspan="1" colspan="1">1</td><td rowspan="1" colspan="1">3</td><td rowspan="1" colspan="1">3</td><td rowspan="1" colspan="1">3</td><td rowspan="1" colspan="1">1</td></tr><tr><td rowspan="1" colspan="1">R</td><td rowspan="1" colspan="1">28-33</td><td rowspan="1" colspan="1">33-38</td><td rowspan="1" colspan="1">20-25</td><td rowspan="1" colspan="1">13-15</td><td rowspan="1" colspan="1">140-145</td><td rowspan="1" colspan="1">130-135</td><td rowspan="1" colspan="1">33-40</td><td rowspan="1" colspan="1">30-33</td></tr><tr><td rowspan="1" colspan="1">n</td><td rowspan="1" colspan="1">4</td><td rowspan="1" colspan="1">4</td><td rowspan="1" colspan="1">4</td><td rowspan="1" colspan="1">4</td><td rowspan="1" colspan="1">3</td><td rowspan="1" colspan="1">3</td><td rowspan="1" colspan="1">4</td><td rowspan="1" colspan="1">4</td></tr><tr><td rowspan="4" colspan="1">1N</td><td rowspan="1" colspan="1">M</td><td rowspan="1" colspan="1">20</td><td rowspan="1" colspan="1">30</td><td rowspan="1" colspan="1">20</td><td rowspan="1" colspan="1">13</td><td rowspan="1" colspan="1">121</td><td rowspan="1" colspan="1">115</td><td rowspan="1" colspan="1">29</td><td rowspan="1" colspan="1">32</td></tr><tr><td rowspan="1" colspan="1">S</td><td rowspan="1" colspan="1">-</td><td rowspan="1" colspan="1">-</td><td rowspan="1" colspan="1">-</td><td rowspan="1" colspan="1">-</td><td rowspan="1" colspan="1">118-125</td><td rowspan="1" colspan="1">113-118</td><td rowspan="1" colspan="1">-</td><td rowspan="1" colspan="1">-</td></tr><tr><td rowspan="1" colspan="1">R</td><td rowspan="1" colspan="1">-</td><td rowspan="1" colspan="1">-</td><td rowspan="1" colspan="1">-</td><td rowspan="1" colspan="1">-</td><td rowspan="1" colspan="1">5</td><td rowspan="1" colspan="1">4</td><td rowspan="1" colspan="1">-</td><td rowspan="1" colspan="1">-</td></tr><tr><td rowspan="1" colspan="1">n</td><td rowspan="1" colspan="1">1</td><td rowspan="1" colspan="1">1</td><td rowspan="1" colspan="1">1</td><td rowspan="1" colspan="1">1</td><td rowspan="1" colspan="1">2</td><td rowspan="1" colspan="1">2</td><td rowspan="1" colspan="1">1</td><td rowspan="1" colspan="1">1</td></tr><tr><td rowspan="1" colspan="1">L</td><td rowspan="1" colspan="1">M</td><td rowspan="1" colspan="1">19</td><td rowspan="1" colspan="1">30</td><td rowspan="1" colspan="1">24</td><td rowspan="1" colspan="1">12</td><td rowspan="1" colspan="1">100</td><td rowspan="1" colspan="1">85</td><td rowspan="1" colspan="1">30</td><td rowspan="1" colspan="1">34</td></tr></tbody></table></table-wrap></sec><sec sec-type="Immatures description"><title>Immatures description.</title><p>Measurements and chaetotaxy of immatures are given in <xref ref-type="table" rid="T1">Tables 1</xref><xref ref-type="table" rid="T2"/><xref ref-type="table" rid="T3"/><xref ref-type="table" rid="T4"/><xref ref-type="table" rid="T5"/><xref ref-type="table" rid="T6">–6</xref>. Developmental stages are illustrated in <xref ref-type="fig" rid="F13">Figures 13</xref><xref ref-type="fig" rid="F14"/><xref ref-type="fig" rid="F15"/><xref ref-type="fig" rid="F16">–16</xref>. Like other mites, developmental stages can be easily recognized by leg number (larvae have six legs) and genital development (<xref ref-type="fig" rid="F17">Fig. 17</xref>). Chaetotaxic differences and femoral divisions are also helpful (<xref ref-type="table" rid="T1">Tables 1</xref>, <xref ref-type="table" rid="T6">6</xref>). All immature stages appear soft bodied (despite dorsal sclerites) and vary in color from light green or purple to yellowish-white (<xref ref-type="fig" rid="F12">Fig. 12</xref>).</p><p>Due to the unique armored morphology of <italic><tp:taxon-name>Trachymolgus</tp:taxon-name></italic>, other interesting developmental changes are present. These are discussed below.
                    </p><p>Dorsal sclerites and setae.None of the immature stages of <italic><tp:taxon-name>Trachymolgus purpureus</tp:taxon-name></italic> have complete dorsal shields as seen in the adult. This is unlike <italic><tp:taxon-name>Trachymolgus jesusi</tp:taxon-name></italic>, which was described as having an armored tritonymph and unsclerotized proto- and deutonymphs. In <italic><tp:taxon-name>Trachymolgus purpureus</tp:taxon-name></italic>, all stages have dorsal sclerites. Shield sculpturingis underdeveloped in the larva with foveolate indentions absent but pits present (<xref ref-type="fig" rid="F13">Fig. 13</xref>); protonymphs also lack foveolate indentions, but the pits are more organized, reminiscent of the indentions (<xref ref-type="fig" rid="F14">Fig. 14</xref>); deutonymphs begin to develop foveolate indentions (<xref ref-type="fig" rid="F15">Fig. 15</xref>), which are nearly complete in the tritonymph (<xref ref-type="fig" rid="F16">Fig. 16</xref>). The proterosomal shield of the larva does not encompass the posterior pair of eyes, and the anterior crown is not developed, leaving the gnathosomal membrane appearing as a collar. The protonymph has a well-developed proterosomal shield that encompasses all eyes and has a complete crown. Hysterosomal shield of the larva only encompasses <italic>c1</italic> and <italic>d1</italic>; nymphal stages also encompass <italic>e1</italic>. Small sclerotized regions containing pits, but not foveolate indentions, are present around <italic>c2</italic> in the deuto- and tritonymphs. A posterior shield encompassing <italic>h1</italic>, contiguous with the hysterosomal shield in adults, is present in nymphal stages, but not larvae. Larvae completely lack <italic>f2</italic>.
                    </p><p>Lateral shields.Lateral shields are present in deuto- and tritonymphs (<xref ref-type="fig" rid="F15">Figs 15</xref>, <xref ref-type="fig" rid="F16">16</xref>), but do not encompass <italic>h2</italic> or <italic>ih</italic>, as in adults (<xref ref-type="fig" rid="F3">Fig. 3</xref>). Furthermore, in addition to lateral shields, larvae lack <italic>h2</italic>. Lyrifissure <italic>ih</italic> was not found in any immature stage.
                    </p><p>Pseudotracheae.As described for <italic><tp:taxon-name>Trachymolgus jesusi</tp:taxon-name></italic>, pseudotracheae are lacking in the larva and protonymph, but are well-developed in the deutonymph (<xref ref-type="fig" rid="F17">Fig. 17</xref>).
                    </p><p>Membranes.As discussed above, adult <italic><tp:taxon-name>Trachymolgus purpureus</tp:taxon-name></italic> striations are accompanied with bumps (<xref ref-type="fig" rid="F5">Fig. 5b</xref>), unlike other bdellid membranes that exhibit fingerprint-like striations. However, larvae and protonymphs lack bumps and have typical fingerprint-like striations (<xref ref-type="fig" rid="F13">Figs 13</xref>, <xref ref-type="fig" rid="F14">14</xref>). Membrane bumps begin to develop on the deutonymphal dorsum (<xref ref-type="fig" rid="F15">Fig. 15</xref>), and are well developed in the tritonymph (<xref ref-type="fig" rid="F16">Fig. 16</xref>). All stages have normal, fingerprint-like striations on the venter.
                    </p><table-wrap position="float" orientation="portrait" id="T5"><label>Table 5.</label><caption><p>Ventral setal measurements. Female (♀), male (♂), tritonymph (3N), deutonymph (2N), protonymph (1N), and larva (L), mean (M), range (R), number examined (n), anal setae (<italic>as</italic>), paranal setae (<italic>ps</italic>), genital setae (<italic>gs</italic>), paragenital setae (<italic>ps</italic>), unpaired median seta (<italic>ums</italic>). Absent characters are denoted with a dash (-). All measurements in micrometers.</p></caption><table><tbody><tr><td rowspan="1" colspan="1">Stage</td><td rowspan="1" colspan="1"/><td rowspan="1" colspan="1">as1</td><td rowspan="1" colspan="1">as2</td><td rowspan="1" colspan="1">as3</td><td rowspan="1" colspan="1">as4</td><td rowspan="1" colspan="1">as5</td><td rowspan="1" colspan="1">ps1</td><td rowspan="1" colspan="1">ps2</td><td rowspan="1" colspan="1">ps3</td><td rowspan="1" colspan="1">long gs</td><td rowspan="1" colspan="1">short gs</td><td rowspan="1" colspan="1">pgs</td><td rowspan="1" colspan="1">ums</td></tr><tr><td rowspan="4" colspan="1">♀</td><td rowspan="1" colspan="1">M</td><td rowspan="1" colspan="1">43</td><td rowspan="1" colspan="1">43</td><td rowspan="1" colspan="1">44</td><td rowspan="1" colspan="1">40</td><td rowspan="1" colspan="1">-</td><td rowspan="1" colspan="1">43</td><td rowspan="1" colspan="1">52</td><td rowspan="1" colspan="1">54</td><td rowspan="1" colspan="1">34</td><td rowspan="1" colspan="1">17</td><td rowspan="1" colspan="1">41</td><td rowspan="1" colspan="1">30</td></tr><tr><td rowspan="1" colspan="1">S</td><td rowspan="1" colspan="1">1</td><td rowspan="1" colspan="1">2</td><td rowspan="1" colspan="1">3</td><td rowspan="1" colspan="1">-</td><td rowspan="1" colspan="1">-</td><td rowspan="1" colspan="1">4</td><td rowspan="1" colspan="1">3</td><td rowspan="1" colspan="1">2</td><td rowspan="1" colspan="1">2</td><td rowspan="1" colspan="1">2</td><td rowspan="1" colspan="1">2</td><td rowspan="1" colspan="1">1</td></tr><tr><td rowspan="1" colspan="1">R</td><td rowspan="1" colspan="1">42-45</td><td rowspan="1" colspan="1">41-46</td><td rowspan="1" colspan="1">41-49</td><td rowspan="1" colspan="1">-</td><td rowspan="1" colspan="1">-</td><td rowspan="1" colspan="1">39-48</td><td rowspan="1" colspan="1">47-55</td><td rowspan="1" colspan="1">52-56</td><td rowspan="1" colspan="1">31-37</td><td rowspan="1" colspan="1">14-20</td><td rowspan="1" colspan="1">38-46</td><td rowspan="1" colspan="1">29-32</td></tr><tr><td rowspan="1" colspan="1">n</td><td rowspan="1" colspan="1">6</td><td rowspan="1" colspan="1">6</td><td rowspan="1" colspan="1">5</td><td rowspan="1" colspan="1">1</td><td rowspan="1" colspan="1">-</td><td rowspan="1" colspan="1">6</td><td rowspan="1" colspan="1">5</td><td rowspan="1" colspan="1">5</td><td rowspan="1" colspan="1">7</td><td rowspan="1" colspan="1">6</td><td rowspan="1" colspan="1">7</td><td rowspan="1" colspan="1">4</td></tr><tr><td rowspan="4" colspan="1">♂</td><td rowspan="1" colspan="1">M</td><td rowspan="1" colspan="1">45</td><td rowspan="1" colspan="1">43</td><td rowspan="1" colspan="1">42</td><td rowspan="1" colspan="1">41</td><td rowspan="1" colspan="1">43</td><td rowspan="1" colspan="1">45</td><td rowspan="1" colspan="1">51</td><td rowspan="1" colspan="1">52</td><td rowspan="1" colspan="1">35</td><td rowspan="1" colspan="1">18</td><td rowspan="1" colspan="1">42</td><td rowspan="1" colspan="1">37</td></tr><tr><td rowspan="1" colspan="1">S</td><td rowspan="1" colspan="1">4</td><td rowspan="1" colspan="1">7</td><td rowspan="1" colspan="1">2</td><td rowspan="1" colspan="1">3</td><td rowspan="1" colspan="1">-</td><td rowspan="1" colspan="1">3</td><td rowspan="1" colspan="1">1</td><td rowspan="1" colspan="1">6</td><td rowspan="1" colspan="1">5</td><td rowspan="1" colspan="1">4</td><td rowspan="1" colspan="1">6</td><td rowspan="1" colspan="1">3</td></tr><tr><td rowspan="1" colspan="1">R</td><td rowspan="1" colspan="1">40-51</td><td rowspan="1" colspan="1">35-56</td><td rowspan="1" colspan="1">40-44</td><td rowspan="1" colspan="1">37-43</td><td rowspan="1" colspan="1">-</td><td rowspan="1" colspan="1">42-50</td><td rowspan="1" colspan="1">50-52</td><td rowspan="1" colspan="1">45-62</td><td rowspan="1" colspan="1">27-44</td><td rowspan="1" colspan="1">14-21</td><td rowspan="1" colspan="1">34-48</td><td rowspan="1" colspan="1">35-40</td></tr><tr><td rowspan="1" colspan="1">n</td><td rowspan="1" colspan="1">6</td><td rowspan="1" colspan="1">6</td><td rowspan="1" colspan="1">5</td><td rowspan="1" colspan="1">4</td><td rowspan="1" colspan="1">1</td><td rowspan="1" colspan="1">6</td><td rowspan="1" colspan="1">5</td><td rowspan="1" colspan="1">6</td><td rowspan="1" colspan="1">6</td><td rowspan="1" colspan="1">3</td><td rowspan="1" colspan="1">6</td><td rowspan="1" colspan="1">3</td></tr><tr><td rowspan="4" colspan="1">3N</td><td rowspan="1" colspan="1">M</td><td rowspan="1" colspan="1">37</td><td rowspan="1" colspan="1">37</td><td rowspan="1" colspan="1">38</td><td rowspan="1" colspan="1">36</td><td rowspan="1" colspan="1">-</td><td rowspan="1" colspan="1">42</td><td rowspan="1" colspan="1">43</td><td rowspan="1" colspan="1">45</td><td rowspan="1" colspan="1">27</td><td rowspan="1" colspan="1">18</td><td rowspan="1" colspan="1">32</td><td rowspan="1" colspan="1">26</td></tr><tr><td rowspan="1" colspan="1">S</td><td rowspan="1" colspan="1">2</td><td rowspan="1" colspan="1">3</td><td rowspan="1" colspan="1">3</td><td rowspan="1" colspan="1">-</td><td rowspan="1" colspan="1">-</td><td rowspan="1" colspan="1">2</td><td rowspan="1" colspan="1">4</td><td rowspan="1" colspan="1">4</td><td rowspan="1" colspan="1">2</td><td rowspan="1" colspan="1">2</td><td rowspan="1" colspan="1">2</td><td rowspan="1" colspan="1">1</td></tr><tr><td rowspan="1" colspan="1">R</td><td rowspan="1" colspan="1">35-40</td><td rowspan="1" colspan="1">35-41</td><td rowspan="1" colspan="1">35-40</td><td rowspan="1" colspan="1">-</td><td rowspan="1" colspan="1">-</td><td rowspan="1" colspan="1">40-44</td><td rowspan="1" colspan="1">40-47</td><td rowspan="1" colspan="1">40-49</td><td rowspan="1" colspan="1">25-30</td><td rowspan="1" colspan="1">16-20</td><td rowspan="1" colspan="1">30-35</td><td rowspan="1" colspan="1">25-27</td></tr><tr><td rowspan="1" colspan="1">n</td><td rowspan="1" colspan="1">4</td><td rowspan="1" colspan="1">4</td><td rowspan="1" colspan="1">3</td><td rowspan="1" colspan="1">1</td><td rowspan="1" colspan="1">-</td><td rowspan="1" colspan="1">4</td><td rowspan="1" colspan="1">4</td><td rowspan="1" colspan="1">4</td><td rowspan="1" colspan="1">4</td><td rowspan="1" colspan="1">3</td><td rowspan="1" colspan="1">4</td><td rowspan="1" colspan="1">3</td></tr><tr><td rowspan="4" colspan="1">2N</td><td rowspan="1" colspan="1">M</td><td rowspan="1" colspan="1">30</td><td rowspan="1" colspan="1">29</td><td rowspan="1" colspan="1">29</td><td rowspan="1" colspan="1">32</td><td rowspan="1" colspan="1">-</td><td rowspan="1" colspan="1">35</td><td rowspan="1" colspan="1">39</td><td rowspan="1" colspan="1">38</td><td rowspan="1" colspan="1">21</td><td rowspan="1" colspan="1">-</td><td rowspan="1" colspan="1">23</td><td rowspan="1" colspan="1">28</td></tr><tr><td rowspan="1" colspan="1">S</td><td rowspan="1" colspan="1">5</td><td rowspan="1" colspan="1">1</td><td rowspan="1" colspan="1">2</td><td rowspan="1" colspan="1">1</td><td rowspan="1" colspan="1">-</td><td rowspan="1" colspan="1">2</td><td rowspan="1" colspan="1">3</td><td rowspan="1" colspan="1">2</td><td rowspan="1" colspan="1">2</td><td rowspan="1" colspan="1">-</td><td rowspan="1" colspan="1">3</td><td rowspan="1" colspan="1">3</td></tr><tr><td rowspan="1" colspan="1">R</td><td rowspan="1" colspan="1">24-35</td><td rowspan="1" colspan="1">28-30</td><td rowspan="1" colspan="1">26-30</td><td rowspan="1" colspan="1">31-33</td><td rowspan="1" colspan="1">-</td><td rowspan="1" colspan="1">32-36</td><td rowspan="1" colspan="1">34-42</td><td rowspan="1" colspan="1">35-40</td><td rowspan="1" colspan="1">19-23</td><td rowspan="1" colspan="1">-</td><td rowspan="1" colspan="1">21-25</td><td rowspan="1" colspan="1">25-30</td></tr><tr><td rowspan="1" colspan="1">n</td><td rowspan="1" colspan="1">4</td><td rowspan="1" colspan="1">4</td><td rowspan="1" colspan="1">4</td><td rowspan="1" colspan="1">2</td><td rowspan="1" colspan="1">-</td><td rowspan="1" colspan="1">4</td><td rowspan="1" colspan="1">4</td><td rowspan="1" colspan="1">4</td><td rowspan="1" colspan="1">2</td><td rowspan="1" colspan="1">-</td><td rowspan="1" colspan="1">2</td><td rowspan="1" colspan="1">3</td></tr><tr><td rowspan="4" colspan="1">1N</td><td rowspan="1" colspan="1">M</td><td rowspan="1" colspan="1">24</td><td rowspan="1" colspan="1">25</td><td rowspan="1" colspan="1">22</td><td rowspan="1" colspan="1">-</td><td rowspan="1" colspan="1">-</td><td rowspan="1" colspan="1">27</td><td rowspan="1" colspan="1">32</td><td rowspan="1" colspan="1">37</td><td rowspan="1" colspan="1">24</td><td rowspan="1" colspan="1">19</td><td rowspan="1" colspan="1">24</td><td rowspan="1" colspan="1">25</td></tr><tr><td rowspan="1" colspan="1">S</td><td rowspan="1" colspan="1">0</td><td rowspan="1" colspan="1">1</td><td rowspan="1" colspan="1">2</td><td rowspan="1" colspan="1">-</td><td rowspan="1" colspan="1">-</td><td rowspan="1" colspan="1">4</td><td rowspan="1" colspan="1">3</td><td rowspan="1" colspan="1">4</td><td rowspan="1" colspan="1">-</td><td rowspan="1" colspan="1">-</td><td rowspan="1" colspan="1">-</td><td rowspan="1" colspan="1">-</td></tr><tr><td rowspan="1" colspan="1">R</td><td rowspan="1" colspan="1">24</td><td rowspan="1" colspan="1">24-25</td><td rowspan="1" colspan="1">20-23</td><td rowspan="1" colspan="1">-</td><td rowspan="1" colspan="1">-</td><td rowspan="1" colspan="1">24-30</td><td rowspan="1" colspan="1">30-34</td><td rowspan="1" colspan="1">34-40</td><td rowspan="1" colspan="1">-</td><td rowspan="1" colspan="1">-</td><td rowspan="1" colspan="1">-</td><td rowspan="1" colspan="1">-</td></tr><tr><td rowspan="1" colspan="1">n</td><td rowspan="1" colspan="1">2</td><td rowspan="1" colspan="1">2</td><td rowspan="1" colspan="1">2</td><td rowspan="1" colspan="1">-</td><td rowspan="1" colspan="1">-</td><td rowspan="1" colspan="1">2</td><td rowspan="1" colspan="1">2</td><td rowspan="1" colspan="1">2</td><td rowspan="1" colspan="1">1</td><td rowspan="1" colspan="1">1</td><td rowspan="1" colspan="1">1</td><td rowspan="1" colspan="1">1</td></tr><tr><td rowspan="1" colspan="1">L</td><td rowspan="1" colspan="1">M</td><td rowspan="1" colspan="1">20</td><td rowspan="1" colspan="1">21</td><td rowspan="1" colspan="1">23</td><td rowspan="1" colspan="1">-</td><td rowspan="1" colspan="1">-</td><td rowspan="1" colspan="1">-</td><td rowspan="1" colspan="1">-</td><td rowspan="1" colspan="1">-</td><td rowspan="1" colspan="1">-</td><td rowspan="1" colspan="1">-</td><td rowspan="1" colspan="1">-</td><td rowspan="1" colspan="1">-</td></tr></tbody></table></table-wrap><table-wrap position="float" orientation="portrait" id="T6"><label>Table 6.</label><caption><p>Recognizing life stages. Female (♀), male (♂), tritonymph (3N), deutonymph (2N), protonymph (1N), and larva (L). Numbers represent setal counts; those in parentheses denote counts when extra setae are present. Absent characters are denoted with a dash (-).</p></caption><table><tbody><tr><th rowspan="1" colspan="1">Stage</th><th rowspan="1" colspan="1">Adoral Setae</th><th rowspan="1" colspan="1">Anal Setae</th><th rowspan="1" colspan="1">Paranal Setae</th><th rowspan="1" colspan="1">Genital Setae</th><th rowspan="1" colspan="1">Paragenital Setae</th><th rowspan="1" colspan="1">Femora III divided</th><th rowspan="1" colspan="1">Femora IV divided</th></tr><tr><td rowspan="1" colspan="1">♀</td><td rowspan="1" colspan="1">2</td><td rowspan="1" colspan="1">3 (4)</td><td rowspan="1" colspan="1">3</td><td rowspan="1" colspan="1">&gt;20</td><td rowspan="1" colspan="1">6</td><td rowspan="1" colspan="1">yes</td><td rowspan="1" colspan="1">yes</td></tr><tr><td rowspan="1" colspan="1">♂</td><td rowspan="1" colspan="1">2</td><td rowspan="1" colspan="1">3 (5)</td><td rowspan="1" colspan="1">3 (4)</td><td rowspan="1" colspan="1">&gt;20</td><td rowspan="1" colspan="1">6</td><td rowspan="1" colspan="1">yes</td><td rowspan="1" colspan="1">yes</td></tr><tr><td rowspan="1" colspan="1">3N</td><td rowspan="1" colspan="1">2</td><td rowspan="1" colspan="1">3 (4)</td><td rowspan="1" colspan="1">3</td><td rowspan="1" colspan="1">6</td><td rowspan="1" colspan="1">5</td><td rowspan="1" colspan="1">yes</td><td rowspan="1" colspan="1">yes</td></tr><tr><td rowspan="1" colspan="1">2N</td><td rowspan="1" colspan="1">2</td><td rowspan="1" colspan="1">3 (4)</td><td rowspan="1" colspan="1">3</td><td rowspan="1" colspan="1">1</td><td rowspan="1" colspan="1">5</td><td rowspan="1" colspan="1">yes</td><td rowspan="1" colspan="1">yes</td></tr><tr><td rowspan="1" colspan="1">1N</td><td rowspan="1" colspan="1">2</td><td rowspan="1" colspan="1">3</td><td rowspan="1" colspan="1">3</td><td rowspan="1" colspan="1">0</td><td rowspan="1" colspan="1">0</td><td rowspan="1" colspan="1">yes</td><td rowspan="1" colspan="1">no</td></tr><tr><td rowspan="1" colspan="1">L</td><td rowspan="1" colspan="1">1</td><td rowspan="1" colspan="1">3</td><td rowspan="1" colspan="1">1</td><td rowspan="1" colspan="1">-</td><td rowspan="1" colspan="1">-</td><td rowspan="1" colspan="1">no</td><td rowspan="1" colspan="1">no</td></tr></tbody></table></table-wrap></sec></tp:treatment-sec><tp:treatment-sec sec-type="Remarks"><title>Remarks.</title><p>In the early 1980s, <italic><tp:taxon-name>Trachymolgus</tp:taxon-name></italic> was collected by Cal Welbourn on a rocky bluff in the Buffalo National River (Arkansas). John Kethley recollected three specimens from the same bluff a few years later. Another specimen (one female) was collected by Evert Lindquist in the St. Lawrence Islands National Park, Canada (<xref ref-type="bibr" rid="B40">Smith et al. 1996</xref>), but the specimen has since been lost. Since then, we have col<!--PageBreak-->lected this seemingly restricted, rare mite from a wide variety of microhabitats including litter, talus, rock outcrops and bluffs, moss, cedar stands, hardwood stands, and in both wet and dry conditions. Furthermore, the range is potentially not restricted to the Ozark highlands. Amusingly, we collected one tritonymph and one adult from leaf litter less than 200ft from where the Ohio State University Summer Acarology Course is taught (downtown Columbus, Ohio). Morphologically, these specimens cannot yet be distinguished from <italic><tp:taxon-name>Trachymolgus purpureus</tp:taxon-name></italic>, potentially extending the range to eastern U.S. We were able to extract DNA from one of these specimens and will publish our findings later.
                    </p></tp:treatment-sec><tp:treatment-sec sec-type="Biogeography"><title>Biogeography.</title><p>The known distribution of North American <italic><tp:taxon-name>Trachymolgus</tp:taxon-name></italic> is Mexico (<italic><tp:taxon-name>Trachymolgus jesusi</tp:taxon-name></italic>), Ozark highlands (<italic><tp:taxon-name>Trachymolgus purpureus</tp:taxon-name></italic>), central Ohio (undet. species), and the northern Appalachian mountains (undet. species). Other groups have a similar distribution, and the biogeographic affinity between the Ozark and Appalachian mountains, and between Mexico and the eastern U.S. has been well documented. Examples include mosses (<xref ref-type="bibr" rid="B7">Crum 1952</xref>; <xref ref-type="bibr" rid="B36">Redfearn 1986</xref>), higher plants (<xref ref-type="bibr" rid="B4">Braun 1955</xref>; <xref ref-type="bibr" rid="B13">Dressler 1954</xref>; <xref ref-type="bibr" rid="B33">Miranda and Sharp 1950</xref>; <xref ref-type="bibr" rid="B48">Watson 1891</xref>), fungi (<xref ref-type="bibr" rid="B33">Miranda and Sharp 1950</xref>; <xref ref-type="bibr" rid="B38">Sharp 1948</xref>), snakes, flying squirrels, and plethodontid salamanders (see <xref ref-type="bibr" rid="B30">Martin and Harrel 1957</xref>). Recently, a mite was implicated as sharing this affinity (<xref ref-type="bibr" rid="B39">Skvarla et al. 2011</xref>). It is tempting consider <italic><tp:taxon-name>Trachymolgus purpureus</tp:taxon-name></italic> as representative of these biogeographic events, but much more sampling is necessary before this conclusion can be justified.
                    </p></tp:treatment-sec><tp:treatment-sec sec-type="Temperature tolerance"><title>Temperature tolerance.</title><p><italic><tp:taxon-name>Trachymolgus purpureus</tp:taxon-name></italic> seems to have extremely high temperature tolerances. They were found crawling on rock surfaces in direct sunlight during a drought in the hottest and driest time of year (August), and were collected near the surface during the winter. When preparing live specimens for LT-SEM, mites are set atop a metal bar that is subjected to liquid nitrogen fumes which freezes them mid-stride for imaging. When <italic><tp:taxon-name>Trachymolgus purpureus</tp:taxon-name></italic> was subjected to liquid nitrogen temperatures however, they would simply run, curl their legs, and roll off the plate (see <xref ref-type="fig" rid="F18">Fig. 18a</xref>). This made imaging live specimens very difficult.
                    </p></tp:treatment-sec><tp:treatment-sec sec-type="Silk production"><title>Silk production.</title><p>LT-SEM imaging illuminated another behavioral characteristic of <italic><tp:taxon-name>Trachymolgus purpureus</tp:taxon-name></italic>. Though other bdellids have been known to orally produce silk to tether prey (<xref ref-type="bibr" rid="B1">Alberti 1973</xref>, <xref ref-type="bibr" rid="B24">Krantz and Walter 2009</xref>), silk production in <italic><tp:taxon-name>Trachymolgus<!--PageBreak--></tp:taxon-name></italic> was not previously known. When subjected to liquid nitrogen, <italic><tp:taxon-name>Trachymolgus purpureus</tp:taxon-name></italic> would charge its gnathosoma with silk, making investigation of chelae impossible on living specimens (<xref ref-type="fig" rid="F11">Fig. 11d</xref>). One specimen tethered itself to the plate before rolling off (<xref ref-type="fig" rid="F18">Fig. 18</xref>), potentially using silk as a dragline as has been described in many spiders.
                    </p><p>Feeding behavior.We observed a tritonymph of <italic><tp:taxon-name>Trachymolgus purpureus</tp:taxon-name></italic> feeding on a small mite approximately 200–250m long. Unfortunately, the prey could not be retrieved for identification. The tritonymph fed with prey elevated from the ground. There seemed to be a droplet surrounding the bite site, interpreted here as silk seen in <xref ref-type="fig" rid="F11">Figures 11d</xref>. We hypothesize that <italic><tp:taxon-name>Trachymolgus purpureus</tp:taxon-name></italic> uses a drop of silk at the bite site to act as a gasket when sucking prey fluids.
                    </p></tp:treatment-sec><tp:treatment-sec sec-type="Type material"><title>Type material.</title><p>(27 individuals on slides). HOLOTYPE: female, collected from leaf litter, USA, Arkansas, Washington Co., Devil’s Den State Park (<named-content xmlns:xlink="http://www.w3.org/1999/xlink" content-type="dwc:verbatimCoordinates" xlink:type="simple">35°46.817 N, 94°14.750 W</named-content>), 23 Sep 2009, by JR Fisher &amp; MJ Skvarla, APGD 09-0923-006.</p><p>PARATYPES: <bold>Female (n=7):</bold> 2 individuals collected from leaf litter on rocky slope, USA, Arkansas, Washington Co., Devil’s Den State Park (<named-content xmlns:xlink="http://www.w3.org/1999/xlink" content-type="dwc:verbatimCoordinates" xlink:type="simple">35°46'50.1N, 94°14'45.9"W</named-content>), 28 Aug 2008, by APG Dowling, APGD 08-0828-004 ● 2 individuals collected from leaf litter on rocky slope, USA, Arkansas, Washington Co. Devil’s Den State Park (<named-content xmlns:xlink="http://www.w3.org/1999/xlink" content-type="dwc:verbatimCoordinates" xlink:type="simple">35°46'50.1"N, 94°14'45.9"W</named-content>), 30 Aug 2009 by JR Fisher, APGD 09-0830-001 ● 1 individual collected from leaf litter, USA, Arkansas, Newton Co., Buffalo National River, Roark Bluff (<named-content xmlns:xlink="http://www.w3.org/1999/xlink" content-type="dwc:verbatimCoordinates" xlink:type="simple">36°01'56.2"N, 93°20'01.5"W</named-content>), 7 Sep 2009 by JR Fisher, APGD 09-0907-005 ● 1 individual collected from American beech leaf litter, USA, Arkansas, Newton Co., Buffalo National River, Boen Gulf (<named-content xmlns:xlink="http://www.w3.org/1999/xlink" content-type="dwc:verbatimCoordinates" xlink:type="simple">35°52.062 N, 093°24.092 W</named-content>), 14 Mar 2010 by JR Fisher, APGD 10-0314-019 ● 1 individual collected from litter on rocky bluff, USA, Arkansas, Newton Co., Buffalo National River, Roark Bluff (<named-content xmlns:xlink="http://www.w3.org/1999/xlink" content-type="dwc:verbatimCoordinates" xlink:type="simple">36°01'56.2"N, 93°20'01.5"W</named-content>), [date unknown] by Cal Welbourn, OSAL 0061853. <bold>Male (n=5):</bold> 1 individual collected from rocky overhang, USA, Arkansas, Washington Co., Devil’s Den State Park (<named-content xmlns:xlink="http://www.w3.org/1999/xlink" content-type="dwc:verbatimCoordinates" xlink:type="simple">35°46'50.1N, 94°14'45.9"W</named-content>) by APG Dowling, APGD 08-0822-001 ● 1 individual collected from cedar litter, USA, Arkansas, Washington Co., Buffalo National River, Roark Bluff (<named-content xmlns:xlink="http://www.w3.org/1999/xlink" content-type="dwc:verbatimCoordinates" xlink:type="simple">36°01'56.2"N, 93°20'01.5"W</named-content>) by JR Fisher, APGD 09-0802-006 ● 1 individual collected from leaf litter on rocky slope, USA, Arkansas, Washington Co. Devil’s Den State Park (<named-content xmlns:xlink="http://www.w3.org/1999/xlink" content-type="dwc:verbatimCoordinates" xlink:type="simple">35°46'50.1"N, 94°14'45.9"W</named-content>), 30 Aug 2009 by JR Fisher, APGD 09-0830-001 ● 1 individual collected from leaf litter on rocky slope, USA, Arkansas, Washington Co. Devil’s Den State Park (<named-content xmlns:xlink="http://www.w3.org/1999/xlink" content-type="dwc:verbatimCoordinates" xlink:type="simple">35°46'50.1"N, 94°14'45.9"W</named-content>), 30 Aug 2009 by JR Fisher, APGD 09-0830-003 ● 1 individual collected from leaf litter, USA, Arkansas, Newton Co., Buffalo National River, Roark Bluff (<named-content xmlns:xlink="http://www.w3.org/1999/xlink" content-type="dwc:verbatimCoordinates" xlink:type="simple">36°01'56.2"N, 93°20'01.5"W</named-content>), 7 Sep 2009 by JR Fisher, APGD 09-0907-005. 1 individual collected from leaf litter, USA, Arkansas, Newton Co., Buffalo National River, Boen Gulf (<named-content xmlns:xlink="http://www.w3.org/1999/xlink" content-type="dwc:verbatimCoordinates" xlink:type="simple">35°52.062 N, 093°24.092 W</named-content>), 10 Apr 2010 by APG Dowling. <bold>Tritonymph</bold><bold>(n=6):</bold> 3 individuals collected from cedar litter, USA, Arkansas, Washington Co., Buffalo National River, Roark Bluff (<named-content xmlns:xlink="http://www.w3.org/1999/xlink" content-type="dwc:verbatimCoordinates" xlink:type="simple">36°01'56.2"N, 93°20'01.5"W</named-content>) by JR Fisher, APGD 09-0802-006 ● 1 individual collected from oak litter, USA, Arkansas, Washington Co., Buffalo National River, Steel Creek trail (<named-content xmlns:xlink="http://www.w3.org/1999/xlink" content-type="dwc:verbatimCoordinates" xlink:type="simple">36°01'56.2"N, 93°20'01.5"W</named-content>) by JR Fisher, APGD <!--PageBreak-->09-0802-001 ● 1 individual collected from leaf litter, USA, Arkansas, Newton Co., Buffalo National River, Roark Bluff (<named-content xmlns:xlink="http://www.w3.org/1999/xlink" content-type="dwc:verbatimCoordinates" xlink:type="simple">36°01'56.2"N, 93°20'01.5"W</named-content>), 7 Sep 2009 by JR Fisher, APGD 09-0907-005 ● 1 individual collected from litter on rocky bluff, USA, Arkansas, Newton Co., Buffalo National River, Roark Bluff (<named-content xmlns:xlink="http://www.w3.org/1999/xlink" content-type="dwc:verbatimCoordinates" xlink:type="simple">36°01'56.2"N, 93°20'01.5"W</named-content>), [date unknown] by John Kethley, FMNH 2. <bold>Deutonymph (n=4):</bold> 3 individuals collected from cedar litter, USA, Arkansas, Washington Co., Buffalo National River, Roark Bluff (<named-content xmlns:xlink="http://www.w3.org/1999/xlink" content-type="dwc:verbatimCoordinates" xlink:type="simple">36°01'56.2"N, 93°20'01.5"W</named-content>) by JR Fisher, APGD 09-0802-006. 1 individual collected from leaf litter on rocky slope, USA, Arkansas, Washington Co. Devil’s Den State Park (<named-content xmlns:xlink="http://www.w3.org/1999/xlink" content-type="dwc:verbatimCoordinates" xlink:type="simple">35°46'50.1"N, 94°14'45.9"W</named-content>), 30 Aug 2009 by JR Fisher, APGD 09-0830-002. <bold>Protonymph (n=2):</bold> 1 individuals collected from leaf litter on rocky slope, USA, Arkansas, Washington Co., Devil’s Den State Park (<named-content xmlns:xlink="http://www.w3.org/1999/xlink" content-type="dwc:verbatimCoordinates" xlink:type="simple">35°46'50.1N, 94°14'45.9"W</named-content>), 28 Aug 2008, by JR Fisher &amp; MJ Skvarla, APGD 08-0828-004 ● 1 individual collected from cedar litter, USA, Arkansas, Washington Co., Buffalo National River, Roark Bluff (<named-content xmlns:xlink="http://www.w3.org/1999/xlink" content-type="dwc:verbatimCoordinates" xlink:type="simple">36°01'56.2"N, 93°20'01.5"W</named-content>) by JR Fisher, APGD 09-0802-006. <bold>Larva (n=1):</bold> 1 individual collected from oak litter, USA, Arkansas, Washington Co., Buffalo National River, Steel Creek trail (<named-content xmlns:xlink="http://www.w3.org/1999/xlink" content-type="dwc:verbatimCoordinates" xlink:type="simple">36°01'56.2"N, 93°20'01.5"W</named-content>) by JR Fisher, APGD 09-0802-001.
                    </p></tp:treatment-sec><tp:treatment-sec sec-type="Etymology"><title>Etymology.</title><p>This species is named for the Latin "purpureus," meaning purple.</p></tp:treatment-sec><tp:treatment-sec><!--Section generated to contain objects referenced in tp:taxon-treatment.--><fig id="F1" position="float" orientation="portrait"><label>Figure 1.</label><caption><p><italic><tp:taxon-name>Trachymolgus purpureus</tp:taxon-name></italic> <bold>sp. n.</bold> <bold>A</bold> Lateral view of proterosoma, LT-SEM; <bold>B–C</bold> Stereomicrographs of live specimens.</p></caption><graphic xmlns:xlink="http://www.w3.org/1999/xlink" xlink:href="ZooKeys-125-001-g001.jpg" position="float" orientation="portrait" xlink:type="simple"/></fig><fig id="F2" position="float" orientation="portrait"><label>Figure 2.</label><caption><p>Integument of <italic><tp:taxon-name>Trachymolgus purpureus</tp:taxon-name></italic> sp. n. LT-SEM. <bold>A</bold> Lateral view of eyes and <italic>pt</italic> showing foveolate indentions <bold>B</bold> Magnified view of foveolae and pits.</p></caption><graphic xmlns:xlink="http://www.w3.org/1999/xlink" xlink:href="ZooKeys-125-001-g002.jpg" position="float" orientation="portrait" xlink:type="simple"/></fig><fig id="F3" position="float" orientation="portrait"><label>Figure 3.</label><caption><p>Dorsum of <italic><tp:taxon-name>Trachymolgus purpureus</tp:taxon-name></italic> sp. n. Lateral plates removed and displayed laterally. See text for abbreviations.</p></caption><graphic xmlns:xlink="http://www.w3.org/1999/xlink" xlink:href="ZooKeys-125-001-g003.jpg" position="float" orientation="portrait" xlink:type="simple"/></fig><fig id="F4" position="float" orientation="portrait"><label>Figure 4.</label><caption><p>Venter of <italic><tp:taxon-name>Trachymolgus purpureus</tp:taxon-name></italic> sp. n. Podocephalic canal (<italic>pc</italic>), median seta (<italic>ms</italic>), paragenital setae (<italic>pgs</italic>), genital shield/setae (<italic>gs</italic>), paranal shield/setae (<italic>ps</italic>), anal shield/setae (<italic>as</italic>). Stippling denotes unstriated membrane.</p></caption><graphic xmlns:xlink="http://www.w3.org/1999/xlink" xlink:href="ZooKeys-125-001-g004.jpg" position="float" orientation="portrait" xlink:type="simple"/></fig><fig id="F5" position="float" orientation="portrait"><label>Figure 5.</label><caption><p>Morphological aspects of <italic><tp:taxon-name>Trachymolgus purpureus</tp:taxon-name></italic> sp. n. <bold>A</bold> LT-SEM of lateral view <bold>B</bold> enlargement of lateral membrane showing striations accompanied with bumps <bold>C</bold> Base of <italic>pt</italic> showing minute barbules <bold>D</bold> Left lateral view of <italic>lps</italic> in a groove above anterior eye, <italic>pt</italic> removed <bold>E</bold> Compound light micrograph of proterosomal shield with apodemes in focus, appearing as four dark spots <bold>F</bold> Line drawing of proterosomal shield showing apodemes.</p></caption><graphic xmlns:xlink="http://www.w3.org/1999/xlink" xlink:href="ZooKeys-125-001-g005.jpg" position="float" orientation="portrait" xlink:type="simple"/></fig><fig id="F6" position="float" orientation="portrait"><label>Figure 6.</label><caption><p>Ventral aspects of <italic><tp:taxon-name>Trachymolgus purpureus</tp:taxon-name></italic> sp. n. <bold>A</bold> Venter showing pseudotracheae, legs removed <bold>B</bold> Stereomicrograph showing extruded ovipositor.</p></caption><graphic xmlns:xlink="http://www.w3.org/1999/xlink" xlink:href="ZooKeys-125-001-g006.jpg" position="float" orientation="portrait" xlink:type="simple"/></fig><fig id="F8" position="float" orientation="portrait"><label>Figure 8.</label><caption><p>Coxal fields of <italic><tp:taxon-name>Trachymolgus purpureus</tp:taxon-name></italic> sp. n. <bold>A</bold> Compound light micrograph of venter showing apodemes on coxae II &amp; III <bold>B</bold> Line drawing with emphasis on apodemes.</p></caption><graphic xmlns:xlink="http://www.w3.org/1999/xlink" xlink:href="ZooKeys-125-001-g008.jpg" position="float" orientation="portrait" xlink:type="simple"/></fig><fig id="F7" position="float" orientation="portrait"><label>Figure 7.</label><caption><p>Legs of <italic><tp:taxon-name>Trachymolgus purpureus</tp:taxon-name></italic> sp. n. Laterodorsal view of distal podomeres. Fastigials (<italic>ft</italic>), iterals (<italic>it</italic>), prorals (<italic>p</italic>), tectals (<italic>tc</italic>), unguinals (<italic>u</italic>), and famulus (ε). Stippling denotes unstriated membrane. Asterisk (*) denotes solenidion found in only a few specimens.</p></caption><graphic xmlns:xlink="http://www.w3.org/1999/xlink" xlink:href="ZooKeys-125-001-g007.jpg" position="float" orientation="portrait" xlink:type="simple"/></fig><fig id="F9" position="float" orientation="portrait"><label>Figure 9.</label><caption><p>Legs of <italic><tp:taxon-name>Trachymolgus purpureus</tp:taxon-name></italic> sp. n. LT-SEM. <bold>A</bold> Leg II, showing sclerotized, pitted sculpturing on telofemur and genu <bold>B</bold> Tarsus I showing papillated striations <bold>C</bold> Apotele II showing barbulate ungues <bold>D</bold> Enlargement showing tenant hairs.</p></caption><graphic xmlns:xlink="http://www.w3.org/1999/xlink" xlink:href="ZooKeys-125-001-g009.jpg" position="float" orientation="portrait" xlink:type="simple"/></fig><fig id="F10" position="float" orientation="portrait"><label>Figure 10.</label><caption><p>Gnathosoma of <italic><tp:taxon-name>Trachymolgus purpureus</tp:taxon-name></italic> sp. n. <bold>A</bold> Subcapitulum <bold>B</bold> Pedipalp <bold>C</bold> Chelicera <bold>D</bold> Chela enlarged. Ventral end seta (<italic>ves</italic>), dorsal end seta (<italic>des</italic>), lateral lips (<italic>l</italic>), adorals (<italic>ad</italic>), anterioventral subcapitular setae (a<italic>vs</italic>), oral opening (<italic>o</italic>), posterioventral subcapitular setae (p<italic>vs</italic>), dorsal subcapitular setae (<italic>ds</italic>). Stippling denotes unstriated membrane.</p></caption><graphic xmlns:xlink="http://www.w3.org/1999/xlink" xlink:href="ZooKeys-125-001-g010.jpg" position="float" orientation="portrait" xlink:type="simple"/></fig><fig id="F11" position="float" orientation="portrait"><label>Figure 11.</label><caption><p>Gnathosoma of <italic><tp:taxon-name>Trachymolgus purpureus</tp:taxon-name></italic> sp. n. LT-SEM. <bold>A</bold> Ventral view of gnathosoma showing subcapitular sculpturing <bold>B</bold> Dorsal view of subcapitulum showing position of oral opening (<italic>o</italic>) <bold>C</bold> Lateral view of gnathosoma showing cheliceral sculpturing <bold>D</bold> Magnified view of distal gnathosoma showing lateral lips and silk charge <bold>E</bold> Dorsolateral view of removed pedipalp showing striations <bold>F</bold> Ventrodistal view of right pedipalp showing papillated striations, finely barbulate <italic>ves</italic>, and solenidion.</p></caption><graphic xmlns:xlink="http://www.w3.org/1999/xlink" xlink:href="ZooKeys-125-001-g011.jpg" position="float" orientation="portrait" xlink:type="simple"/></fig><fig id="F13" position="float" orientation="portrait"><label>Figure 13.</label><caption><p>Larva of <italic><tp:taxon-name>Trachymolgus purpureus</tp:taxon-name></italic> sp. n. See dorsal illustration (Fig. 3) for labeling. Stippling denotes unstriated membrane. Note <italic>f2</italic> is lacking.</p></caption><graphic xmlns:xlink="http://www.w3.org/1999/xlink" xlink:href="ZooKeys-125-001-g013.jpg" position="float" orientation="portrait" xlink:type="simple"/></fig><fig id="F14" position="float" orientation="portrait"><label>Figure 14.</label><caption><p>Protonymph of <italic><tp:taxon-name>Trachymolgus purpureus</tp:taxon-name></italic> sp. n. See Fig. 3 for labeling.</p></caption><graphic xmlns:xlink="http://www.w3.org/1999/xlink" xlink:href="ZooKeys-125-001-g014.jpg" position="float" orientation="portrait" xlink:type="simple"/></fig><fig id="F15" position="float" orientation="portrait"><label>Figure 15.</label><caption><p>Deutonymph of <italic><tp:taxon-name>Trachymolgus purpureus</tp:taxon-name></italic> sp. n. Lateral plates removed and shown laterally. See Fig. 3 for labeling.</p></caption><graphic xmlns:xlink="http://www.w3.org/1999/xlink" xlink:href="ZooKeys-125-001-g015.jpg" position="float" orientation="portrait" xlink:type="simple"/></fig><fig id="F16" position="float" orientation="portrait"><label>Figure 16.</label><caption><p>Tritonymph of <italic><tp:taxon-name>Trachymolgus purpureus</tp:taxon-name></italic> sp. n. Lateral plates removed and shown laterally. See Fig. 3 for labeling.</p></caption><graphic xmlns:xlink="http://www.w3.org/1999/xlink" xlink:href="ZooKeys-125-001-g016.jpg" position="float" orientation="portrait" xlink:type="simple"/></fig><fig id="F17" position="float" orientation="portrait"><label>Figure 17.</label><caption><p>Genital development of immature <italic><tp:taxon-name>Trachymolgus purpureus</tp:taxon-name></italic>. <bold>A</bold> Protonymph (note weak sclerotization) <bold>B</bold> Deutonymph <bold>C</bold> Tritonymph.</p></caption><graphic xmlns:xlink="http://www.w3.org/1999/xlink" xlink:href="ZooKeys-125-001-g017.jpg" position="float" orientation="portrait" xlink:type="simple"/></fig><fig id="F12" position="float" orientation="portrait"><label>Figure 12.</label><caption><p>Nymphs of <italic><tp:taxon-name>Trachymolgus purpureus</tp:taxon-name></italic> sp. n.<bold>A</bold> Stereomicrograph showing greenish nymph, deutonymph shown <bold>B</bold> Stereomicrograph showing yellowish-white nymph,</p></caption><graphic xmlns:xlink="http://www.w3.org/1999/xlink" xlink:href="ZooKeys-125-001-g012.jpg" position="float" orientation="portrait" xlink:type="simple"/></fig><fig id="F18" position="float" orientation="portrait"><label>Figure 18.</label><caption><p>LT-SEM of silk production in <italic><tp:taxon-name>Trachymolgus purpureus</tp:taxon-name></italic> sp. n. <bold>A</bold> Lateral habitus showing frozen mite with legs curled, attached to LT-SEM plate with silk tether <bold>B</bold> Enlargement of anterior gnathosoma and silk tether.</p></caption><graphic xmlns:xlink="http://www.w3.org/1999/xlink" xlink:href="ZooKeys-125-001-g018.jpg" position="float" orientation="portrait" xlink:type="simple"/></fig></tp:treatment-sec><ref-list><ref id="B40"><mixed-citation xmlns:xlink="http://www.w3.org/1999/xlink" xlink:type="simple"><person-group><name name-style="western"><surname>Smith</surname><given-names>IM</given-names></name><name name-style="western"><surname>Lindquist</surname><given-names>EE</given-names></name><name name-style="western"><surname>Behan-Pelletier</surname><given-names>V</given-names></name></person-group> (<year>1996</year>)<source> Assessment of species diversity in the mixedwood plain ecozone: mites (Acari).</source><ext-link ext-link-type="uri" xlink:href="http://www.naturewatch.ca/MixedWood/mites/intro.htm" xlink:type="simple">http://www.naturewatch.ca/MixedWood/mites/intro.htm</ext-link> [accessed 21.VII.2011]</mixed-citation></ref><ref id="B7"><mixed-citation xmlns:xlink="http://www.w3.org/1999/xlink" xlink:type="simple"><person-group><name name-style="western"><surname>Crum</surname><given-names>HA</given-names></name></person-group> (<year>1952</year>)<source> The Appalachian-Ozarkian element in the moss flora of Mexico with a check-list of all known Mexican mosses.</source> PhD dissertation, Ann Arbor, <publisher-name>University of Michigan</publisher-name>, <publisher-name>Michigan</publisher-name>.</mixed-citation></ref><ref id="B36"><mixed-citation xmlns:xlink="http://www.w3.org/1999/xlink" xlink:type="simple"><person-group><name name-style="western"><surname>Redfearn</surname><given-names>PL Jr</given-names></name></person-group> (<year>1986</year>)<article-title> Bryogeography of the Interior Highlands of North America: taxa of critical importance.</article-title><source>The Bryologist </source><volume>89</volume>: <fpage>32</fpage>-<lpage>34</lpage>. <ext-link ext-link-type="uri" xlink:href="http://dx.doi.org/10.2307/3243074" xlink:type="simple">doi: 10.2307/3243074</ext-link></mixed-citation></ref><ref id="B4"><mixed-citation xmlns:xlink="http://www.w3.org/1999/xlink" xlink:type="simple"><person-group><name name-style="western"><surname>Braun</surname><given-names>EL</given-names></name></person-group> (<year>1955</year>)<article-title> The phytogeography of unglaciated eastern United States and its interpretation. </article-title><source>The Botanical Review </source><volume>21</volume>: <fpage>297</fpage>-<lpage>375</lpage>. <ext-link ext-link-type="uri" xlink:href="http://dx.doi.org/10.1007/BF02872433" xlink:type="simple">doi: 10.1007/BF02872433</ext-link></mixed-citation></ref><ref id="B13"><mixed-citation xmlns:xlink="http://www.w3.org/1999/xlink" xlink:type="simple"><person-group><name name-style="western"><surname>Dressler</surname><given-names>RL</given-names></name></person-group> (<year>1954</year>)<article-title> Some floristic relationships between Mexico and the United States.</article-title><source>Rhodora </source><volume>56</volume>: <fpage>81</fpage>-<lpage>96</lpage>.</mixed-citation></ref><ref id="B33"><mixed-citation xmlns:xlink="http://www.w3.org/1999/xlink" xlink:type="simple"><person-group><name name-style="western"><surname>Miranda</surname><given-names>F</given-names></name><name name-style="western"><surname>Sharp</surname><given-names>AJ</given-names></name></person-group> (<year>1950</year>)<article-title> Characteristics of the vegetation in certain temperate regions of eastern Mexico.</article-title><source>Ecology </source><volume>31</volume>: <fpage>313</fpage>-<lpage>333</lpage>. <ext-link ext-link-type="uri" xlink:href="http://dx.doi.org/10.2307/1931489" xlink:type="simple">doi: 10.2307/1931489</ext-link></mixed-citation></ref><ref id="B48"><mixed-citation xmlns:xlink="http://www.w3.org/1999/xlink" xlink:type="simple"><person-group><name name-style="western"><surname>Watson,</surname><given-names>S</given-names></name></person-group> (<year>1891</year>)<article-title> The relationship of the Mexican flora to that of the United States.</article-title><source>American Association for the Advancement of Science </source><volume>39</volume>: <fpage>291</fpage>-<lpage>292</lpage>.</mixed-citation></ref><ref id="B38"><mixed-citation xmlns:xlink="http://www.w3.org/1999/xlink" xlink:type="simple"><person-group><name name-style="western"><surname>Sharp</surname><given-names>AJ</given-names></name></person-group> (<year>1948</year>)<article-title> Some Fungi common to the highlands of Mexico and Guatemala and eastern United States.</article-title><source>Mycologia </source><volume>40</volume>: <fpage>499</fpage>-<lpage>502</lpage>. <ext-link ext-link-type="uri" xlink:href="http://dx.doi.org/10.2307/3755157" xlink:type="simple">doi: 10.2307/3755157</ext-link></mixed-citation></ref><ref id="B30"><mixed-citation xmlns:xlink="http://www.w3.org/1999/xlink" xlink:type="simple"><person-group><name name-style="western"><surname>Martin</surname><given-names>PS</given-names></name><name name-style="western"><surname>Harrell</surname><given-names>BE</given-names></name></person-group> (<year>1957</year>)<article-title> The Pleistocene history of temperate biotas in Mexico and eastern United States.</article-title><source>Ecology </source><volume>38</volume>: <fpage>469</fpage>-<lpage>480</lpage>. <ext-link ext-link-type="uri" xlink:href="http://dx.doi.org/10.2307/1929892" xlink:type="simple">doi: 10.2307/1929892</ext-link></mixed-citation></ref><ref id="B39"><mixed-citation xmlns:xlink="http://www.w3.org/1999/xlink" xlink:type="simple"><person-group><name name-style="western"><surname>Skvarla</surname><given-names>MJ</given-names></name><name name-style="western"><surname>Fisher</surname><given-names>JR</given-names></name><name name-style="western"><surname>Dowling</surname><given-names>APG</given-names></name></person-group> (<year>in press</year>) <article-title>A new species of <italic>Neoscirula</italic> (Acari: Cunaxidae: Coleoscirinae) from the Ozark Highlands (USA), with a note on biogeography.</article-title><source>Acaralogia</source>.</mixed-citation></ref><ref id="B1"><mixed-citation xmlns:xlink="http://www.w3.org/1999/xlink" xlink:type="simple"><person-group><name name-style="western"><surname>Alberti</surname><given-names>G</given-names></name></person-group> (<year>1973</year>)<article-title> Ernährungsbiologie und spinnvermögen der schnabelmilben (Bdellidae, Trombidiformes).</article-title><source>Zeitschrift für morphologie der Tiere </source><volume>76</volume>: <fpage>285</fpage>-<lpage>338</lpage>.</mixed-citation></ref><ref id="B24"><mixed-citation xmlns:xlink="http://www.w3.org/1999/xlink" xlink:type="simple"><person-group><name name-style="western"><surname>Krantz</surname><given-names>GW</given-names></name><name name-style="western"><surname>Walter</surname><given-names>DE</given-names></name></person-group> (<role>Eds</role>) (<year>2009</year>)<source> A manual of acarology.</source><publisher-name>Texas Tech University Press, Lubbock</publisher-name>, <publisher-loc>Texas</publisher-loc>, <lpage>807</lpage> pp.</mixed-citation></ref></ref-list></tp:taxon-treatment>
